# Supplementary material for: COMPOSITUM 1 contributes to the architectural simplification of barley inflorescence via meristem identity signals
Source: Nat Commun. 2020 Oct 12;11:5138. doi: 10.1038/s41467-020-18890-y (PMC7550572; doi:10.1038/s41467-020-18890-y)
Supplement: Supplementary file 5 — Supplementary Data 1 [file 41467_2020_18890_MOESM5_ESM.xlsx]

## Sheet: Sheet1
Supplementary Data File 1. List of the primers
Primer ID	Species	Application	Marker Type	Orientation	tm	Seq	RE
NGS0015	Barley	genetic mapping	CAPS	FORWARD	60,36	ACTACAGGAGTGCTGCTGGTAAA	SfaNI
NGS0015	Barley	genetic mapping	CAPS	REVERSE	62,07	TTGCGGTATGCAACTCTCAACT
NGS043	Barley	genetic mapping	CAPS	FORWARD	61,56	TCGAGACTGAGGTAGTGGGACTT	PstI
NGS043	Barley	genetic mapping	CAPS	REVERSE	62,06	CCGAAGGTGGTCAATAGACAAAG
NGS044	Barley	genetic mapping	CAPS	FORWARD	61,43	GCAACTGGGATTCGATCTCTTAG	EcoRV
NGS044	Barley	genetic mapping	CAPS	REVERSE	61,14	CTAAAGCCTTGCACAAAGTTGG
NGS045	Barley	genetic mapping	CAPS	FORWARD	62,69	ACACCGAGATGTTGTTGGAAGAG	BtgI
NGS045	Barley	genetic mapping	CAPS	REVERSE	62,07	ATGGATACGGAAGCCAGTGTCTA
NGS046	Barley	genetic mapping	CAPS	FORWARD	62,15	GATACACTTAAGGCCAAACGGTTC	HinfI
NGS046	Barley	genetic mapping	CAPS	REVERSE	61,58	TACGTCAGCTGGACACACACATA
NGS048	Barley	genetic mapping	CAPS	FORWARD	62,03	CTCCTACGTGATTCACTGTGTCG	SspI
NGS048	Barley	genetic mapping	CAPS	REVERSE	61,62	TTCAGAGGCTGAAGAAAGAGAGC
NGS049	Barley	genetic mapping	CAPS	FORWARD	61,95	GGTGATAAATCCACTCCAGCAAC	BbsI
NGS049	Barley	genetic mapping	CAPS	REVERSE	61,82	GTCAAAGTGGAGAAGCTGCAAA
NGS051	Barley	genetic mapping	CAPS	FORWARD	61,97	TGGTCGTTGGCTTCTCTAGTTTC	PstI
NGS051	Barley	genetic mapping	CAPS	REVERSE	62,17	GAACGAAATCAACACAGGAGACAC
NGS052	Barley	genetic mapping	CAPS	FORWARD	61,95	GAGAGTAGGCAGATCCAACGAAA	TagI
NGS052	Barley	genetic mapping	CAPS	REVERSE	61,96	CGCGCTCCTAATTATACACAACC
NGS054	Barley	genetic mapping	CAPS	FORWARD	61,58	TTGGAGTGAGGGTTCTGGTAATC	PstI
NGS054	Barley	genetic mapping	CAPS	REVERSE	61,82	CTCGACTGCTTCGTCCAGTTTA
NGS084	Barley	genetic mapping	CAPS	FORWARD	62,37	CTTTATTCTCACGTCGTGCACTC
NGS084	Barley	genetic mapping	CAPS	REVERSE	60,46	TGAAGTAGATGCTCCGTCATCCT	BssHII
NGS094	Barley	genetic mapping	CAPS	FORWARD	61,44	TGCAAGAGCATCTTCCCTTCTT	HhaI
NGS094	Barley	genetic mapping	CAPS	REVERSE	60,28	CTTGCCAACATGCCAAGAGTAG
NGS158	Barley	genetic mapping	CAPS	FORWARD	61,71	TCAACTACACAAGTTCCCGAATTAAC	BsmAI
NGS158	Barley	genetic mapping	CAPS	REVERSE	62,41	TGTGAGTCATCAAGGTCCAAGG
NGS160_F	Barley	genetic mapping	CAPS	FORWARD	62,1	GTGGCATCATTAGCATAGGATTACTG	HgaI
NGS160_R	Barley	genetic mapping	CAPS	REVERSE	61,72	AATATGCAAGGTACACCACAAAGAAG
NGS163	Barley	genetic mapping	CAPS	FORWARD	62,12	CGTATCCGGTGTATCGACGTATT	BsrGI
NGS163	Barley	genetic mapping	CAPS	REVERSE	62,07	TTATCTTCTCTAGAGTGCTGGCTTGA
NGS164	Barley	genetic mapping	CAPS	FORWARD	63,37	AGCCATGGGCCATTATCTTAATTATC	HhaI
NGS164	Barley	genetic mapping	CAPS	REVERSE	62,83	CATGGAATGCACAACTCCTATGTC
NGS166	Barley	genetic mapping	CAPS	FORWARD	61,83	AATTCCTGAAACAACGATCAAGTTC	Hpy99I
NGS166	Barley	genetic mapping	CAPS	REVERSE	62,28	CAAGTATGTAATGTTGTGGTGAAGCA
NGS168	Barley	genetic mapping	CAPS	FORWARD	61,82	CAATATACGCCGTGTCATACTCTCTT	NdeI
NGS168	Barley	genetic mapping	CAPS	REVERSE	62,27	ATATGATCGAGTGGACTGGGAGTT
NGS169	Barley	genetic mapping	CAPS	FORWARD	62,35	GAGTAGAGGCGCACAGGTGTC	HpyCH41V
NGS169	Barley	genetic mapping	CAPS	REVERSE	61,75	CCAGACATTCTCATTGAAAGAGCTAC
NGS142_F	Barley	genetic mapping	CAPS	FORWARD		GACGGCCCTGGTATTAGATATG	MboII
NGS142_R	Barley	genetic mapping	CAPS	REVERSE		CCCATCATAACCAAACAGTCCT
TCP-CDS_F2	Barley	COM1_CDS_resequening	-	FORWARD	61,93	AGGAAGAAGAGAGTCCTCAACCAA
TCP-CDS_R2	Barley	COM1_CDS_resequening	-	REVERSE	62,88	TAAGCTGCTCGATCGCTAGTACCT
TCP-CDS_F	Barley	COM1_CDS_resequening	-	FORWARD	63,62	ATATTGTACTCAAGTGCAGGCAGCTACTA
TCP-CDS_R	Barley	COM1_CDS_resequening	-	REVERSE	62,13	CATGCAATAATTAACTAAGAACATGATGC
FPC44150-37B_F	Barley	COM1_promotor region	-	FORWARD	61	CACTGTCTATGGAGAGACCACATAGATT
FPC44150-37B_R	Barley	COM1_promotor region	-	REVERSE	61	GTGAGCTAGGCAGCTAGGTATTTATTAG
FPC44150-38_F	Barley	COM1_promotor region	-	FORWARD	62,34	TGTTTTCTACTAGTGTCAAGAACCCTACC
FPC44150-38_R	Barley	COM1_promotor region	-	REVERSE	62,54	GAGAAAATGTGAGTTATCCTGAACCAG
xNGS129_F	Barley	qPCR	-	FORWARD	60	CGAGCGCATCATGTTCTTAGTTAAT
xNGS129_R	Barley	qPCR	-	REVERSE	60	AGCAACATAGAACAAAACCATGAGAT
Com1_ISH_1F20	Barley	In Situ	-	FORWARD		CACAGACGCGAGATGAACAG
Com1_ISH_1R20	Barley	In Situ	-	REVERSE		AAAAGGCATCACCCTCAAAA
ActinGene	Barley	qPCR		FORWARD		AAGTACAGTGTCTGGATTGGAGGG
ActinGene	Barley	qPCR		REVERSE		TCGCAACTTAGAAGCACTTCCG
TILLING_Bd-TCP_F1	Brachypodium	Screening of TILLING population	-	FORWARD	57.1	GCAGCAGCAGCAAACTACTA
TILLING_Bd-TCP_R1	Brachypodium	Screening of TILLING population	-	REVERSE	57.14	GCTTGGACTGAGTGAGCAG
TILLING_Bd-TCP_F2	Brachypodium	Screening of TILLING population	-	FORWARD	58.48	TTTGACAAGGCCAGCAAG
TILLING_Bd-TCP_R2	Brachypodium	Screening of TILLING population	-	REVERSE	58.25	AACCACACGCAACAAAGC
BdACTIN2_F (Bradi1g10630)	Brachypodium	qPCR		FORWARD		GTCGTTGCTCCTCCTGAAAG
BdACTIN2_R (Bradi1g10630)	Brachypodium	qPCR		REVERSE		ATCCACATCTGCTGGAAGGT
Bd_TCP_InSitu_F	Brachypodium	qPCR		FORWARD	61.67	CAGACCAAGTTCAGCAGAGATGTAG
Bd_TCP_InSitu_R	Brachypodium	qPCR		REVERSE	61.72	CCATCCAAATCAAGAGGTGTACTTT
TILL_SbTCP_F1	Sorghum	Screening of TILLING population		FORWARD	62.25	GAAGAAGCAGTAGCAGTGGCAGTA
TILL_SbTCP_R1	Sorghum	Screening of TILLING population		REVERSE	62.26	CTTGCTGGCCTTATCGAAGC
TILL_SbTCP_F2	Sorghum	Screening of TILLING population		FORWARD	62.11	ATGCGGTTGTCCCTCGAC
TILL_SbTCP_R2	Sorghum	Screening of TILLING population		REVERSE	62.1	GATAGTGAAGAAGTGCTTGCCAGA
TILL_SbTCP_F3	Sorghum	Screening of TILLING population		FORWARD	62.17	CACTACGTGGACCATCACTTCTTC
TILL_SbTCP_R3	Sorghum	Screening of TILLING population		REVERSE	62.64	CTAGAGCTCAACTTCTCGGCAACT
SbActin_F	Sorghum	qPCR		FORWARD		TGGCATCTCTCAGCACATTC
SbActin_R	Sorghum	qPCR		REVERSE		GGGCGGAAAGAATTAGAAGC
Sb_TCP_qPCR_F	Sorghum	qPCR		FORWARD	60,07	CACTAGTAGCTAGCTCTTTCTTTATCTGG
Sb_TCP_qPCR_R	Sorghum	qPCR		REVERSE	60,42	CCAGTAGCATTAACTTAAAGGAGTTCA
Com2-Bw_SfiI_F	Barley	To screen/sequence for A300C com2 Haplotype in com1.a/com2.g DM population		FORWARD	62.51	CTCCCAGATGATGGCGTTCT
Com2-Bw_SfiI_R	Barley	To screen/sequence for A300C com2 Haplotype in com1.a/com2.g DM population		REVERSE	62.94	GAACGGCGGGTAGTTGTTGTAG
iLL_TIL_BdTCP_F1	Brachypodium	illumina sequencing for TILLING mutation detection				TTCCCTACACGACGCTCTTCCGATCTGCAGCAGCAGCAAACTACTA
iLL_TIL_BdTCP_R1	Brachypodium	illumina sequencing for TILLING mutation detection				AGTTCAGACGTGTGCTCTTCCGATCT GCTTGGACTGAGTGAGCAG
iLL_TIL_BdTCP_F2	Brachypodium	illumina sequencing for TILLING mutation detection				TTCCCTACACGACGCTCTTCCGATCTTTTGACAAGGCCAGCAAG
iLL_TIL_BdTCP_R2	Brachypodium	illumina sequencing for TILLING mutation detection				AGTTCAGACGTGTGCTCTTCCGATCT AACCACACGCAACAAAGC
