# Supplementary material for: COMPOSITUM 1 contributes to the architectural simplification of barley inflorescence via meristem identity signals
Source: Nat Commun. 2020 Oct 12;11:5138. doi: 10.1038/s41467-020-18890-y (PMC7550572; doi:10.1038/s41467-020-18890-y)
Supplement: Supplementary file 6 — Supplementary Data 2 [file 41467_2020_18890_MOESM6_ESM.xlsx]

## Sheet: Sheet1
Supplementary Data File 2. Genotypic and phenotypic data of the F3 progenies
CriticalRecF2_ID	GenotypeParentF2_closely linked marker (NGS164 & NGS166)	CriticalRec_ProgenyF3_ID	Genotype_ProgenyF3_NGS169	Phenotype	Number of Spike	Number of Branched Spike
174	h	174 - 1	h	Wt	16	-
174	h	174 - 2	h	Wt	18	-
174	h	174 - 3	h	Wt	17	-
174	h	174 - 4	a	branched	17	13
174	h	174 - 5	b	Wt	20	-
174	h	174 - 6	h	Wt	17	-
174	h	174 - 7	b	Wt	22	-
174	h	174 - 8	b	Wt	21	-
174	h	174 - 9	a	branched	15	12
174	h	174 - 10	a	branched	19	16
174	h	174 - 12	a	branched	14	8
174	h	174 - 13	h	Wt	12	-
174	h	174 - 14	h	Wt	16	-
174	h	174 - 15	h	Wt	14	-
174	h	174 - 16	b	Wt	17	-
4839	h	4839 - 1	h	Wt	15	-
4839	h	4839 - 2	b	Wt	15	-
4839	h	4839 - 3	a	branched	15	6
4839	h	4839 - 4	b	Wt	15	-
4839	h	4839 - 5	a	branched	15	5
4839	h	4839 - 6	b	Wt	13	-
4839	h	4839 - 7	h	Wt	15	-
4839	h	4839 - 8	h	Wt	15	-
4839	h	4839 - 9	a	branched	20	12
4839	h	4839 - 10	b	Wt	14	-
4839	h	4839 - 11	h	Wt	16	-
4839	h	4839 - 12	h	Wt	19	-
4839	h	4839 - 13	h	Wt	20	-
4839	h	4839 - 14	h	Wt	19	-
4839	h	4839 - 15	h	Wt	19	-
4839	h	4839 - 16	h	Wt	12	-
4953	b	4953 - 1	b	Wt	13	-
4953	b	4953 - 2	b	Wt	15	-
4953	b	4953 - 3	b	Wt	14	-
4953	b	4953 - 4	b	Wt	13	-
4953	b	4953 - 5	b	Wt	16	-
4953	b	4953 - 6	b	Wt	17	-
4953	b	4953 - 7	b	Wt	13	-
4953	b	4953 - 8	b	Wt	18	-
4953	b	4953 - 9	b	Wt	13	-
4953	b	4953 - 10	b	Wt	15	-
4953	b	4953 - 11	b	Wt	19	-
4953	b	4953 - 12	b	Wt	16	-
4953	b	4953 - 13	b	Wt	19	-
4953	b	4953 - 14	b	Wt	14	-
4953	b	4953 - 15	b	Wt	15	-
4953	b	4953 - 16	b	Wt	17	-
5045	h	5045 - 1	a	branched	19	10
5045	h	5045 - 2	h	Wt	14	-
5045	h	5045 - 3	h	Wt	11	-
5045	h	5045 - 5	h	Wt	14	-
5045	h	5045 - 6	h	Wt	16	-
5045	h	5045 - 7	h	Wt	20	-
5045	h	5045 - 8	a	branched	15	6
5045	h	5045 - 9	h	Wt	15	-
5045	h	5045 - 10	h	Wt	18	-
5045	h	5045 - 11	a	branched	12	5
5045	h	5045 - 13	h	Wt	20	-
5045	h	5045 - 14	h	Wt	19	-
5045	h	5045 - 15	h	Wt	15	-
5045	h	5045 - 16	h	Wt	15	-
5070	h	5070 - 1	h	Wt	16	-
5070	h	5070 - 2	h	Wt	17	-
5070	h	5070 - 3	h	Wt	15	-
5070	h	5070 - 4	a	branched	16	11
5070	h	5070 - 5	b	Wt	20	-
5070	h	5070 - 6	h	Wt	21	-
5070	h	5070 - 7	a	branched	17	9
5070	h	5070 - 8	a	branched	16	8
5070	h	5070 - 9	b	Wt	18	-
5070	h	5070 - 11	b	Wt	25	-
5070	h	5070 - 12	a	branched	14	9
5070	h	5070 - 13	h	Wt	15	-
5070	h	5070 - 14	h	Wt	14	-
5070	h	5070 - 15	h	Wt	26	-
5070	h	5070 - 16	a	branched	19	11
5176	b	5176 - 1	b	Wt	13	-
5176	b	5176 - 2	b	Wt	16	-
5176	b	5176 - 3	b	Wt	21	-
5176	b	5176 - 4	b	Wt	13	-
5176	b	5176 - 5	b	Wt	14	-
5176	b	5176 - 6	b	Wt	16	-
5176	b	5176 - 7	b	Wt	28	-
5176	b	5176 - 8	b	Wt	12	-
5176	b	5176 - 9	b	Wt	14	-
5176	b	5176 - 10	b	Wt	25	-
5176	b	5176 - 11	b	Wt	16	-
5176	b	5176 - 12	b	Wt	12	-
5176	b	5176 - 13	b	Wt	13	-
5176	b	5176 - 14	b	Wt	13	-
5176	b	5176 - 15	b	Wt	19	-
5176	b	5176 - 16	b	Wt	16	-
5250	b	5250 - 1	b	Wt	13	-
5250	b	5250 - 2	b	Wt	13	-
5250	b	5250 - 3	b	Wt	18	-
5250	b	5250 - 4	b	Wt	16	-
5250	b	5250 - 5	b	Wt	13	-
5250	b	5250 - 6	b	Wt	12	-
5250	b	5250 - 7	b	Wt	14	-
5250	b	5250 - 8	b	Wt	17	-
5250	b	5250 - 9	b	Wt	16	-
5250	b	5250 - 10	b	Wt	13	-
5250	b	5250 - 11	b	Wt	13	-
5250	b	5250 - 12	b	Wt	15	-
5250	b	5250 - 13	b	Wt	21	-
5250	b	5250 - 14	b	Wt	18	-
5250	b	5250 - 15	b	Wt	15	-
5250	b	5250 - 16	b	Wt	16	-
5326	h	5326 - 1	h	Wt	16	-
5326	h	5326 - 2	b	Wt	17	-
5326	h	5326 - 3	h	Wt	15	-
5326	h	5326 - 4	h	Wt	15	-
5326	h	5326 - 5	b	Wt	13	-
5326	h	5326 - 6	b	Wt	16	-
5326	h	5326 - 7	h	Wt	17	-
5326	h	5326 - 8	h	Wt	16	-
5326	h	5326 - 9	a	branched	16	8
5326	h	5326 - 10	b	Wt	11	-
5326	h	5326 - 11	b	Wt	15	-
5326	h	5326 - 12	h	Wt	16	-
5326	h	5326 - 13	a	branched	13	10
5326	h	5326 - 14	b	Wt	12	-
5326	h	5326 - 15	b	Wt	11	-
5326	h	5326 - 16	h	Wt	15	-
5403	h	5403 - 1	h	Wt	15	-
5403	h	5403 - 2	h	Wt	16	-
5403	h	5403 - 3	a	branched	17	13
5403	h	5403 - 4	h	Wt	13	-
5403	h	5403 - 5	b	Wt	17	-
5403	h	5403 - 6	a	branched	14	9
5403	h	5403 - 7	a	branched	16	10
5403	h	5403 - 8	h	Wt	15	-
5403	h	5403 - 9	h	Wt	13	-
5403	h	5403 - 10	b	Wt	16	-
5403	h	5403 - 12	b	Wt	18	-
5403	h	5403 - 13	h	Wt	15	-
5403	h	5403 - 14	b	Wt	15	-
5403	h	5403 - 15	a	branched	15	9
5403	h	5403 - 16	b	Wt	16	-
5407	h	5407 - 1	a	branched	15	8
5407	h	5407 - 2	h	Wt	19	-
5407	h	5407 - 3	b	Wt	13	-
5407	h	5407 - 4	h	Wt	14	-
5407	h	5407 - 5	h	Wt	14	-
5407	h	5407 - 6	a	branched	15	11
5407	h	5407 - 7	h	Wt	14	-
5407	h	5407 - 8	h	Wt	15	-
5407	h	5407 - 9	h	Wt	15	-
5407	h	5407 - 10	b	Wt	13	-
5407	h	5407 - 11	h	Wt	16	-
5407	h	5407 - 12	a	branched	18	10
5407	h	5407 - 13	a	branched	16	12
5407	h	5407 - 14	h	Wt	15	-
5407	h	5407 - 15	h	Wt	14	-
5407	h	5407 - 16	h	Wt	15	-
5409	h	5409 - 1	-	Wt	16	-
5409	h	5409 - 2	h	Wt	13	-
5409	h	5409 - 3	h	Wt	13	-
5409	h	5409 - 4	b	Wt	13	-
5409	h	5409 - 5	h	Wt	14	-
5409	h	5409 - 6	a	branched	15	11
5409	h	5409 - 7	a	branched	19	7
5409	h	5409 - 8	h	Wt	13	-
5409	h	5409 - 9	h	Wt	16	-
5409	h	5409 - 11	h	Wt	19	-
5409	h	5409 - 13	h	Wt	13	-
5409	h	5409 - 14	a	branched	16	11
5409	h	5409 - 15	b	Wt	13	-
5409	h	5409 - 16	b	Wt	14	-
5443	h	5443 - 1	h	Wt	14	-
5443	h	5443 - 2	a	branched	12	7
5443	h	5443 - 3	h	Wt	14	-
5443	h	5443 - 4	b	Wt	13	-
5443	h	5443 - 5	h	Wt	13	-
5443	h	5443 - 6	h	Wt	18	-
5443	h	5443 - 7	a	branched	17	10
5443	h	5443 - 8	a	branched	12	9
5443	h	5443 - 9	b	Wt	14	-
5443	h	5443 - 11	h	Wt	12	-
5443	h	5443 - 12	h	Wt	14	-
5443	h	5443 - 13	h	Wt	14	-
5443	h	5443 - 14	a	branched	16	12
5443	h	5443 - 15	a	branched	14	10
5443	h	5443 - 16	b	Wt	15	-
5483	b	5483 - 1	b	Wt	15	-
5483	b	5483 - 2	b	Wt	15	-
5483	b	5483 - 3	b	Wt	15	-
5483	b	5483 - 4	b	Wt	13	-
5483	b	5483 - 5	b	Wt	11	-
5483	b	5483 - 6	b	Wt	13	-
5483	b	5483 - 7	b	Wt	16	-
5483	b	5483 - 8	b	Wt	14	-
5483	b	5483 - 9	b	Wt	15	-
5483	b	5483 - 10	b	Wt	14	-
5483	b	5483 - 11	b	Wt	14	-
5483	b	5483 - 12	b	Wt	16	-
5483	b	5483 - 13	b	Wt	12	-
5483	b	5483 - 14	b	Wt	14	-
5483	b	5483 - 15	b	Wt	15	-
5483	b	5483 - 16	b	Wt	13	-
5488	a	5488 - 2	a	branched	22	15
5488	a	5488 - 3	a	branched	23	14
5488	a	5488 - 5	a	branched	19	14
5488	a	5488 - 6	a	branched	12	10
5488	a	5488 - 7	a	branched	21	15
5488	a	5488 - 8	a	branched	17	13
5488	a	5488 - 9	a	branched	20	11
5488	a	5488 - 10	a	branched	20	10
5488	a	5488 - 11	a	branched	23	13
5488	a	5488 - 12	a	branched	25	16
5488	a	5488 - 13	a	branched	20	14
5488	a	5488 - 14	a	branched	20	12
5488	a	5488 - 15	a	branched	21	12
5488	a	5488 - 16	a	branched	20	10
5504	b	5504 - 1	b	Wt	15	-
5504	b	5504 - 2	b	Wt	19	-
5504	b	5504 - 3	b	Wt	24	-
5504	b	5504 - 4	b	Wt	21	-
5504	b	5504 - 5	b	Wt	21	-
5504	b	5504 - 6	b	Wt	17	-
5504	b	5504 - 7	b	Wt	19	-
5504	b	5504 - 8	b	Wt	11	-
