# Supplementary material for: COMPOSITUM 1 contributes to the architectural simplification of barley inflorescence via meristem identity signals
Source: Nat Commun. 2020 Oct 12;11:5138. doi: 10.1038/s41467-020-18890-y (PMC7550572; doi:10.1038/s41467-020-18890-y)
Supplement: Supplementary file 7 — Supplementary Data 3 [file 41467_2020_18890_MOESM7_ESM.xlsx]

## Sheet: Sheet1
Supplementary Data File 3. Part 1. List of the TILLING as well as induced mutants per corresponding species
Species	TILLING Line ID	DNA Position (from Start Codon)	SNP type	Homo/	Wild aa	Mutant aa	Location within the gene	the grass sp. with deviated aa	SIFT prediction	SIFT score
				Hetero
Barley	M3.15104	305	G-to-A	homo	R	K	within TCP Domain	no change in grass; R	NA	NA
Barley	M3.4406	334	G-to-A	homo	A	T	within TCP Domain	no change in grass; A	NA	NA
Barley	M3.2598	346	C-to-T	homo	R	W	within TCP Domain	no change in grass; R	NA	NA
Barley	M3.13729	335	C-to-T	homo	A	V	within TCP Domain	no change in grass; A	NA	NA
Barley	M3.4063	211	C-to-T	hetro	P	S	befor TCP Domain	OS: D	NA	NA
Barley	M3.9299	595	G-to-A	hetro	G	R	after TCP Domain	no change in grass; G	NA	NA
Barley	M3.14287	109	G-to-A	hetro	D	N	befor TCP Domain	OS: Q	NA	NA
Barley	M3.2821	241	C-to-T	hetro	p	S	befor TCP Domain	in OS, Tu, BD and SB: A	NA	NA
Barley	M3.14325	242	C-to-A	hetro	p	Q	befor TCP Domain	in OS, Tu, BD and SB: A	NA	NA
Barley	M3.6995	290	G-to-A	homo	R	K	befor TCP Domain	no change in grass; R	NA	NA
Barley	M3.12123	290	G-to-A	hetro	R	K	befor TCP Domain	no change in grass; R	NA	NA
Barley	M3.13483	290	G-to-A	hetro	R	K	befor TCP Domain	no change in grass; R	NA	NA
Barley	M3.2927	496	C-to-T	homo	L	F	after TCP Domain	OS: S, ZM: E, Sb: L	NA	NA
Barley	M3.13996	511	G-to-A	hetro	A	T	after TCP Domain	ZM: R, Sb: V	NA	NA
Barley	M3.14152	514	G-to-A	homo	G	R	after TCP Domain	OS: A, ZM: -	NA	NA
Barley	M3.6504	515	G-to-A	hetro	G	E	after TCP Domain	OS: A, ZM: -	NA	NA
Barley	M3.3717	528	G-to-A	hetro	M	I	after TCP Domain	in OS: R, BD: -, SB: - , ZM: -	NA	NA
Barley	M3.11298	544	G-to-A	hetro	V	M	after TCP Domain	in OS: A, BD: -, SB: D , ZM: D	NA	NA
Barley	M3.11933	544	G-to-A	homo	V	M	after TCP Domain	in OS: A, BD: -, SB: D , ZM: D	NA	NA
Barley	M3.13403	544	G-to-A	hetro	V	M	after TCP Domain	in OS: A, BD: -, SB: D , ZM: D	NA	NA
Barley	M3.6448	573	G-to-T	hetro	E	D	after TCP Domain	in OS: V, SB: S , ZM: S	NA	NA
Barley	M3.12394	595	G-to-A	hetro	G	R	after TCP Domain	no change in grass; G	NA	NA
Barley	M3.3609	635	G-to-A	homo	R	k	after TCP Domain	no change in grass; R	NA	NA
Barley	M3.9852	641	G-to-A	hetro	G	D	after TCP Domain	no change in grass; G	NA	NA
Barley	M3.11856	670	C-to-T	homo	R	C	after TCP Domain	in OS: -, BD: L, SB: - , ZM: -	NA	NA
Sorghum	ARS152	188	G-to-A	hetro	R	H	befor TCP Domain	not conserved	NA	NA
Sorghum	ARS180	430	A-to-G	homo	A	T	within TCP Domain	no change in grass; A	NA	NA
Sorghum	ARS137	577	C-to-T	hetro	P	S	after TCP Domain	not conserved	NA	NA
Brachypodium	8004	173	C_To_T		S58F		befor TCP Domain		Damaging	0
Brachypodium	8231	187	G_To_A		A63T		befor TCP Domain		Damaging	0
Brachypodium	8566	266	G_To_A		G89D		befor TCP Domain		Damaging	0,01
Brachypodium	7576	278	C_To_T		A93V		befor TCP Domain		Damaging	0,01
Brachypodium	4957	295	C_To_T		P99S		befor TCP Domain		Damaging	0,05
Brachypodium	5446	346	C_To_T		Q116*		within TCP Domain		-	-
Brachypodium	8373	437	G_To_A		S146N		within TCP Domain		Damaging	0,02
Brachypodium	5149	472	C_To_T		P158S		within TCP Domain		Tolerated	0,07
Brachypodium	5337	533	C_To_T		A178V		within TCP Domain		Tolerated	0,15
Brachypodium	6339	536	G_To_A		G179E		within TCP Domain		Tolerated	0,07
Brachypodium	4196	785	G_To_A		G262D		after TCP Domain		Damaging	0
Supplementary Data File 3. Part 2. the induced mutants
Species	Running Number	Branched (compositum) Barleys:	GeneBank	Type	ID	type of mutation and the doner line	Cross with com1a	PCR with TCP_potential promotor based primers	TCP _CDS_Resequening
Barley	4	Mut.3906	GER	Spring	MHOR347	X-ray; spike with short branches; 1949- 'Heines Haisa';	Done/allelic	Amplicon observed	No Amplicon
Barley	8	com1.j	USA	Spring	NGB22020	X-ray; induced mutant in Donaria (PI 161974) isolated by F. Scholz		No Amplicon	No Amplicon
Barley	int-h 42	int-h 42	SWE	#N/A	#N/A	/neutrons/ KRISTINA		No Amplicon	No Amplicon
Barley	int-h 43	int-h 43	SWE	#N/A	#N/A	/hydroxy n-propyl methanesulfonate/ KRISTINA		No Amplicon	No Amplicon
Barley	int-h 44	int-h 44	SWE	#N/A	#N/A	/ethyl methanesulfonate/ KRISTINA		No Amplicon	No Amplicon
