# Supplementary material for: COMPOSITUM 1 contributes to the architectural simplification of barley inflorescence via meristem identity signals
Source: Nat Commun. 2020 Oct 12;11:5138. doi: 10.1038/s41467-020-18890-y (PMC7550572; doi:10.1038/s41467-020-18890-y)
Supplement: Supplementary file 8 — Source data [file 41467_2020_18890_MOESM8_ESM.zip]

Archive with 10 entries (9 files):
- SourceData/
- SourceData/SourceData_Fig7D-G.txt
- SourceData/SourceData_Fig9C-D.txt
- SourceData/SourceData_Fig6J-L.xlsx
- SourceData/SourceData_Fig8I-N.xlsx
- SourceData/SourceData_Fig9A-B.xls
- SourceData/SourceData_SupFig7.xlsx
- SourceData/SourceData_Fig7C.xlsx
- SourceData/SourceData_SupFig4.xlsx
- SourceData/SourceData_SupTables2-3.xlsx
