# Supplementary material for: COMPOSITUM 1 contributes to the architectural simplification of barley inflorescence via meristem identity signals
Source: Nat Commun. 2020 Oct 12;11:5138. doi: 10.1038/s41467-020-18890-y (PMC7550572; doi:10.1038/s41467-020-18890-y)
Supplement: Supplementary file 8 — Source data [file 41467_2020_18890_MOESM8_ESM.zip › SourceData/SourceData_Fig9C-D.txt]

SourceData_Fig9C-D:
probe sequence used for mRNA In situ of HvLG1 in barley


>HvLG1_Exon3-Derived_ISH-Probe
AAGCAGCCGGAAGCAGCAGCAAGAGCACCGGCACCGGAGACGGGATGGACATTCAGGTGCAGCTGGGGAGCGGAGACCTGTCCAAAGATCAGGACGAAACCATGGGGCAGGGAGAGGTGGTGAAAGAAATGCAGGTGGATCCCAAGGGGAAAGCGTCAATGCAGCTGCAGCAGCAGCAACAGCAAGGACACCACGTCCATGGTCTTCACCTGCAGAGCCAACATGGCTTCCCTTTCCCTTCGACCTCTGCAGGCTCGTGCTTCCCTCAGAGCCAAGCTGTCTCGAGCACTGACAACACATCAAATATCGGCCAAGTGCAGCAAGAACAGCTAGGCTTGGGGTTCCATCAGCACAGCAACATCCTTCAGCTGGGACAGGCCATGTTTGATCTCGACTTCGATCACTAG
