# Supplementary material for: COMPOSITUM 1 contributes to the architectural simplification of barley inflorescence via meristem identity signals
Source: Nat Commun. 2020 Oct 12;11:5138. doi: 10.1038/s41467-020-18890-y (PMC7550572; doi:10.1038/s41467-020-18890-y)
Supplement: Supplementary file 8 — Source data [file 41467_2020_18890_MOESM8_ESM.zip › SourceData/SourceData_Fig6J-L.xlsx]

## Sheet: Angle_Bd
SourceData_Fig6J_Angle measurement in Brachypodium mutants
Bd21-3_wt	M5-5446_pl.13_bb	M5-5446_pl.13_aa	M5_8373_pl.4_bb	M5_8373_pl.4_aa
66.903	21.691	30.7	37.791	16.174
100.58	32.19	39.611	38.714	7.125
50.454	56.58	24.809	49.574	4.813
33.056	49.644	9.942	27.031	11.991
69.528	44.307	58.799	56.535	8.23
58.778	76.629	33.632	37.255	8.46
39.853	64.716	26.771	50.789	10.125
61.669	44.564	58.671	43.599	7.694
35.653	68.657	53.804	34.736	7.496
31.519	63.07	44.395	39.71	8.511
36.495	86.217	35.022	55.229	5.258
58.787	58.643	23.951	45	5.676
42.512	59.834	42.895	35.617	9.273
42.073	51.45	37.121	47.49	8.797
44.654	58.841	39.584	26.779	7.62
45.198	51.221	24.272	36.309	11.746
28.18	81.13	40.839	62.657	8.869
37.04	82.328	34.62	39.753	12.572
38.03	43.21	37.093	30.964	12.489
40.156	61.788	32.709	43.831	21.801
38.974	61.798	41.164	74.79	14.036
62.43	39.077	50.733	41.269	8.33
38.027	53.393	48.904	78.69	9.115
	62.417	34.077	69.223	7.496
	64.44	17.103	50.631	6.483
	62.103	29.001	48.814	10.725
	67.916	16.329	50.565	6.131
	75.137	25.665	32.607	4.563
	72.397	41.627	35.298	7.704
	72.335	31.686	40.478	7.125
	75.388	31.631	41.34	5.906
	77.527	44.349	48.814	6.216
	65.169	28.985	27.499	5.662
	77.521	47.558	18.435	13.601
	81.267	41.249	49.931	8.13
	69.775	27.304	42.117	2.087
	72.897	34.225	42.785	5.641
	64.091	55.142	25.63	8.797
	88.86	19.71	30.651	9.184
	81.792	32.053	50.117	9.302
	96.256	22.059	52.054	6.736
	77.8	47.98	56.768	7.952
	80.637	49.696	93.862	6.116
	79.753	17.948	73.393	11.524
	35.879	24.301	62.784	5.789
	31.185	30.688	54.615	4.936
	70.143	41.174	44.078	4.753
	54.561	48.968	36.027	6.085
	68.483	44.129	78.275	4.833
	60.573	28.476	51.929	8.915
	95.385	33.373	64.151	6.34
	91.632	35.736	33.179	4.185
	58.058	27.897	65.303	4.058
	45.817	22.224	81.334	4.97
	81.965	31.562	40.908	3.18
	81.973	14.053	80.059	6.34
	69.944	19.29	68.281	5.725
	70.657	8.806	24.677	4.043
	77.617	43.62	36.483	6.843
	84.479	56.503	29.999	7.907
	65.225	44.764	30.134	5.837
	58.254	32.471	22.118	6.413
	68.083	20.349	33.69	2.943
	55.754	22.951	34.641	6.879
	66.418	43.452	39.401	7.49
	64.193	29.596	27.517	3.602
	73.089	24.19	29.249	9.328
	56.31	31.872	21.866	10.812
	57.848	19.476	29.358	6.116
	59.832	24.53	38.822	6.211
	59.285	40.365	35.754	5.355
	56.783	32.574	31.622	8.13
	58.035	32.933	30.61	6.34
	58.85	21.852	28.02	5.819
	85.03	12.281	44.774	8.427
	54.731	29.448	59.859	11.421
	58.44	26.197	60.422	3.752
	81.416	33.174	62.899	6.224
	69.022	17.569	53.531	8.616
	66.584	20.772	51.911	6.211
	69.868	31.72	87.274	10.408
	69.146	12.802	53.569	8.619
	67.312	20.438	40.244	9.462
	70.278	22.166	64.069	12.216
	65.81	32.067	46.979	8.182
	84.841	29.488	38.845	11.166
	79.627	47.291	28.443	6.009
	79.4	52.001	23.456
	80.3	17.316	42.45
	64.81	31.466	34.16
	69.868	22.586	36.741
	68.9	46.939	78.111
	70.23	40.149
	61.666	37.235
	60.586	39.289
	42.845	55.949
	56.31	24.034
	60.627	22.011
	67.005	23.933
	68.811	41.778
	53.471	26.625
	57.619	45
	87.006	59.296
	65.644	46.548
	80.096	57.529
	50.677	25.821
	73.393	31.891
	59.589	28.301
	79.12	57.653
	59.901	42.977
	63.252	43.152
	61.551	41.011
	61.446	25.56
	62.856	34.151
	45	26.686
	50.641	34.489
	71.565	32.381
	59.744	34.081
	83.326	14.706
	63.435	34.253
	65.556	27.696
	73.657	21.967
	60.383	42.34
	68.02	38.33
	45.431	31.278
	57.529	36.371
	63.435	37.239
	77.471	36.027
	68.244
	63.435
	68.839
	63.705
	74.038
	67.834
	58.325
	61.814
	59.21
	30.256
	47.904
	64.058

## Sheet: spikelet number per panicle
SourceData_Fig6K_Spikelet Number per panicle measurement in Brachypodium mutants
Bd21-3_wt	M5-5446_pl.13_bb	M5-5446_pl.13_aa	M5_8373_pl.4_bb	M5_8373_pl.4_aa
5	3	4	5.25	6
4.33333	5.33333	4	5.66667	5
4.5	5	4	6.33333	5.5
4.66667	5	5	6	4.66667
5.2	4.5	5.66667	6.5	6.33333
	4.5	4.33333	5.5	5.66667
	4.33333	5.66667	5.33333	7.33333
	5	4.5	7	7.33333
	2.66667	5.66667	6	6
	4.66667	5.33333	6	5.5
	4.66667	6.33333	5	6.33333
	5	4.66667	3.66667	4.66667
	5	4.33333	6	4.33333
	6	4.33333	5	7
	4.66667	5	6	5.66667
	5	5.33333	4	6.33333
	4.66667	5.33333	4	6
	4	5	5	5
	4.66667	5	6	5
	6	4	5.66667	6.33333
	5.5	3.66667	6	4.66667
	5	5	5.33333	5
	5.66667	5	6	6
	5.66667	3.5	5.33333	5
	4	5.5	7	5
	3.66667	4	5	4.66667
	5	3.66667	4	5
	3.5	5.66667		5.33333
	4	4.33333		5.66667
	5.33333	4.66667
	4	4.33333
	5.33333	4.33333
		2.66667
		7

## Sheet: Floret number per spikelet
SourceData_Fig6L_floret number per spikelet measurement in Brachypodium mutants
Bd21_3_wt	M5_5446_p_13_bb	M5_5446_p_13_aa	M5_8373_p_4_bb	M5_8373_p_4_aa
9.21429	4.2	3.18182	6.25	6.36364
12.5333	4.5	4.7	7.14286	6.46667
11.3333	5.25	5.08333	7.5	6.8
12.3571	5.5	5.125	7.5	6.86667
	5.6	5.14286	7.6	7.17647
	5.64706	5.23529	7.625	7.27273
	5.66667	5.35714	7.75	7.44444
	5.66667	5.71429	7.9	7.64286
	6	5.75	8	7.68421
	6	6.14286	8.06667	7.83333
	6.05882	6.33333	8.125	8
	6.09091	6.35294	8.18182	8
	6.27273	6.35714	8.21429	8.17647
	6.33333	6.5	8.27273	8.2381
	6.35714	6.58824	8.6	8.33333
	6.42857	6.76471	8.61538	8.4375
	6.58333	6.8125	8.70588	8.52941
	6.73333	6.89474	8.77273	8.61538
	6.78571	6.90909	8.8	8.70588
	6.8	7.06667	9	8.73333
	7	7.07143	9	8.86667
	7.13333	7.15385	9.16667	8.86667
	7.30769	7.30769	9.26667	8.88889
	7.33333	7.76923	9.375	8.95
	7.35294	7.81818	9.53333	9.1
	7.53333	7.83333	9.55556	9.17647
	7.71429	7.88889	9.7	9.30769
	8.07143	8.06667	9.75	9.35714
	8.2	8.125	10.5	10.1429
	8.3125	8.1875
	8.54545	8.35714
	13.5333	9.66667
		10.0909
		12.4286
