# Supplementary material for: COMPOSITUM 1 contributes to the architectural simplification of barley inflorescence via meristem identity signals
Source: Nat Commun. 2020 Oct 12;11:5138. doi: 10.1038/s41467-020-18890-y (PMC7550572; doi:10.1038/s41467-020-18890-y)
Supplement: Supplementary file 8 — Source data [file 41467_2020_18890_MOESM8_ESM.zip › SourceData/SourceData_Fig8I-N.xlsx]

## Sheet: GrainNumber_PerSpike_Average
SourceData_Fig8I
DM	com1.a	com2.g	Wt		Grain Number / Spike
22.1111	18.4167	15.0606	12.44
35.4	19.7143	17.7407	12.2609
38.5	18.5556	20.087	10.0526
27	20.2381	18.4167	12.1429
34.9231	22.3684	13.7	13.4286
25.2381	14.6875	14.7429	12.6
27.6667	24.6316	19.56	12.6
29.7333	22.5217	18.9444	11.4091
33.0769	26.35	18.3077	13.65
31.9412	25.8	12.9688	12.4815
27.05		14.2121	11.3103
24.3636	19.4545	17.75	11.9412
23.4	22.9048	19.6111	12.25
23.9444	18.1923	18.1304	12.4444
25.48	18.5	15.6129	13.1875
20.3	18.6207	15.6333	13.4737
24.4444	22.7917	14.6429	10.8889
27.9583	17.5588	18.4706	11.1
22.16	24.8125	15.6842	15.3889
25.375	16.7586	17.5294	15.65
18.8571
25.8261
21.4194
30.15
35.7647
15.7941
25.5556
19.1579
22
27.5909
22.1
24.6667
30
25.32
23.84
23.0952
22.92
23.2143
30.8333
26.9655

## Sheet: TKM(g)_PerPlant_Average
SourceData_Fig8J
DM	com1.a	com2.g	Wt		TKW (g) / Plant
29.37	39.95	44.25	50.87
26.76	41.47	47.72	54.5
26.01	40.99	46.39	58.9
26.69	37.69	44.91	52.27
24.56	42.35	48.69	56.6
28.79	42.02	44.5	49.89
28.82	42.37	48.59	52.02
25.61	44.07	48.77	52.31
27.53	41.27	47.29	57.4
30.64	43.26	45.98	53.03
29.28	41.57	44.93	52.47
30.26	42.78	45.66	54.14
29.97	42.45	46.74	54.13
28.49	43.47	48.3	53.35
27.94	41.23	45.52	58.06
29.82	44.37	43.05	49.77
30.42	46.45	44.85	53.61
29.09	43.62	47.64	53.47
28.36	44.31	45.91	49.75
31.38	39.79	44.7	56.61
28.33
29.46
29.26
29.1
27.66
28.98
28.71
29.57
28.15
27.96
26.38
28.21
28.3
28.91
27.99
25.42
27.17
27.77
26.16
27.9

## Sheet: GrainWeight(g)_PerPlant_Average
SourceData_Fig8K
DM	com1.a	com2.g	Wt		Grain Weight (g) / Plant
11.69	17.66	21.99	15.82
14.21	17.17	22.86	15.37
8.01	13.69	21.43	11.25
12.97	16.02	19.85	13.33
11.15	18	26.68	15.96
15.26	19.75	22.96	18.86
11.96	19.83	23.76	13.11
11.42	22.83	16.63	13.13
11.84	21.75	22.51	15.67
16.64	22.32	19.08	17.87
15.84	18.04	21.07	17.21
16.22	18.31	16.21	10.99
21.04	20.42	16.5	10.61
12.28	20.56	20.14	11.95
17.8	19.83	22.03	12.25
18.16	23.96	20.19	12.74
20.08	25.41	18.39	15.76
19.52	26.04	14.96	11.87
15.71	17.59	13.68	13.78
12.74	19.34	13.32	17.72
14.96
17.5
19.43
17.55
16.82
15.56
19.81
21.53
15.48
16.97
17.49
16.7
18.68
18.3
16.68
12.33
15.57
18.05
14.52
21.82

## Sheet: GrainArea_PerPlant_Average
SourceData_Fig8L
DM	com1.a	com2.g	Wt	Grain Area (mm2) / Plant
15.5	20	20.2	23.2
15.2	19.6	20.9	24.1
14.7	19.8	20.4	24.5
15.4	16.6	20	23.3
14.4	20.1	21.2	23.9
15.3	20.1	20.3	22.9
15.4	20	20.7	23.1
14.2	20.8	21.4	23.3
14.9	19.6	20.7	24.2
15.8	20.8	21.3	23.6
15.9	20.5	20.9	23
15.8	20.7	20.1	24
15.8	20.5	20.2	23.8
15.2	21	21.1	23.5
15	20.1	19.9	24.5
15.5	20.8	20.5	23.1
15.7	21.7	21.2	23.6
15.2	20.7	21.3	23.4
15.6	21.5	20.9	23.2
15.7	19.5	20.7	24.3
15.5
15.9
16
15.8
15.5
15.8
15.7
16
15.6
14.9
15.2
14.9
15.3
15.4
15.2
14.5
14.7
15.5
14.9
15.5

## Sheet: GrainLength_PerPlant_Average
SourceData_Fig8M
DM	com1.a	com2.g	Wt		Grain Length (mm) / Plant
6.5	7.8	7.5	8.1
6.6	7.6	7.6	8.2
6.4	7.6	7.3	8.1
6.7	6.2	7.4	8.2
6.4	7.7	7.7	8.2
6.5	7.8	7.5	8.1
6.6	7.7	7.5	8.1
6.2	8	7.8	8.1
6.5	7.7	7.6	8.2
6.7	8	7.8	8.2
6.9	7.9	7.7	8.1
6.7	8	7.3	8.2
6.8	7.9	7.3	8.1
6.6	8.2	7.6	8.1
6.6	7.8	7.3	8.2
6.7	8	7.6	8.2
6.9	8.2	7.8	8.2
6.7	7.9	7.7	8
6.9	8.2	7.6	8.2
6.5	7.8	7.5	8.4
6.9
7
7.1
6.9
6.9
7
7
7
7
6.5
6.9
6.5
6.7
6.9
6.7
6.5
6.5
6.8
6.6
6.8

## Sheet: GrainWidth_PerPlant_Average
SourceData_Fig8N
DM	com1.a	com2.g	Wt		Grain Width (mm) / Plant
3.1	3.3	3.5	3.7
2.9	3.3	3.6	3.8
2.9	3.3	3.6	4
2.9	3.3	3.5	3.7
2.9	3.4	3.6	3.8
3.1	3.3	3.5	3.6
3	3.4	3.6	3.7
2.9	3.4	3.7	3.7
3	3.4	3.6	3.9
3.1	3.4	3.6	3.7
3	3.3	3.5	3.7
3.2	3.3	3.6	3.8
3.1	3.4	3.6	3.8
3.1	3.4	3.7	3.8
3	3.3	3.5	3.9
3.1	3.4	3.5	3.6
3.1	3.5	3.5	3.8
3	3.4	3.7	3.7
3	3.4	3.6	3.6
3.1	3.2	3.6	3.8
2.9
3
3
3
3
2.9
3
3
2.9
3
2.9
2.9
3
3
2.9
2.8
2.9
3
2.9
2.9
