# Supplementary material for: COMPOSITUM 1 contributes to the architectural simplification of barley inflorescence via meristem identity signals
Source: Nat Commun. 2020 Oct 12;11:5138. doi: 10.1038/s41467-020-18890-y (PMC7550572; doi:10.1038/s41467-020-18890-y)
Supplement: Supplementary file 8 — Source data [file 41467_2020_18890_MOESM8_ESM.zip › SourceData/SourceData_Fig9A-B.xls]

## Sheet: Sheet1
SourceData_Fig9A-B
	DE pattern in Nonredundant gene set com1_vs_cv.Bowman <0.0.5							DE pattern in NonRed com1_vs_cv.Foma
NoRedundant gene IDs in com1_vs_cv.Bowman--DE <0.05 in at least one stage_Include5Hgenes	logFLC_S1	S1_qValue	LogFLC_S2	S2_qValue	LogFLC_S3	S3_qValue	NoRedundant at com1_vs_cv.Foma--DE <0.05 in at least one stage_Include5Hgenes	logFLC_S1	S1_qValue	LogFLC_S2	S2_qValue	LogFLC_S3	S3_qValue	DE same pattern in both comparisons	DE	Function
HORVU2Hr1G003540	-9.56429	5.1634e-29	-7.47783	2.62939e-29	-9.56429	9.79083e-27	yes	-9.97187	8.17004e-31	-6.45584	1.73792e-26	-9.72816	8.38807e-29	yes	Up in mutant	HORVU2Hr1G003540|chr2H:8298399-8311655|HC_G|Disease resistance protein (CC-NBS-LRR class) family|GO:0000145, GO:0006887, GO:0043531|PF00931, PF03081|IPR002182, IPR004140, IPR016159, IPR027417, IPR032675
HORVU0Hr1G017950	-8.74908	1.84017e-24	-9.66533	9.51259e-29	-8.74908	2.95947e-20	yes	-9.66721	6.73132e-29	-9.60226	1.14096e-28	-8.91279	2.83657e-22	yes	Up in mutant	HORVU0Hr1G017950|chrUn:93304536-93306152|HC_u|undescribed protein|none|none|none
HORVU1Hr1G024050	-4.58281	0.17466	-5.53157	0.0244384	-4.58281	0.508218	yes	-5.04981	0.0434143	-5.4698	0.0078596	-4.74038	0.105674	yes	Up in mutant	HORVU1Hr1G024050|chr1H:106930822-106931240|HC_u|undescribed protein|none|none|none
HORVU3Hr1G055600	-3.46902	2.40204e-06	-3.05741	5.47838e-08	-3.46902	1.38656e-09	yes	-3.97853	8.42248e-13	-4.7743	1.44085e-16	-4.3006	2.35904e-14	yes	Up in mutant	HORVU3Hr1G055600|chr3H:412429329-412429863|HC_G|NAD-dependent epimerase/dehydratase|GO:0003824, GO:0050662|PF01370|IPR001509, IPR016040
HORVU7Hr1G054320	-3.14801	0.160186	-4.53567	2.23224e-05	-3.14801	0.0173565	yes	-0.758966	0.772592	-2.13381	0.0212898	-0.349518	0.983876	yes	Up in mutant	HORVU7Hr1G054320|chr7H:216662723-216664112|HC_G|MADS-box transcription factor family protein|GO:0003677, GO:0046983|PF00319|IPR002100
HORVU4Hr1G000280	-2.5709	1	-0.682439	0.866836	-2.5709	0.000572459	yes	-0.876522	0.631697	-3.01522	3.37535e-06	-2.73119	5.61332e-06	yes	Up in mutant	HORVU4Hr1G000280|chr4H:629753-642635|HC_G|Disease resistance protein (CC-NBS-LRR class) family|GO:0043531|PF00931, PF05725|IPR002182, IPR003593, IPR008615, IPR027417, IPR032675
HORVU7Hr1G018780	-1.62148	0.652287	-0.711799	0.817896	-1.62148	0.0237631	yes	-1.9244	0.0002037	-2.10199	0.000103689	-2.77616	7.30253e-08	yes	Up in mutant	HORVU7Hr1G018780|chr7H:25253924-25255754|HC_G|Homeobox-leucine zipper protein family protein 4|GO:0003677, GO:0003700, GO:0006355, GO:0043565|PF00046, PF02183|IPR000047, IPR001356, IPR003106, IPR009057, IPR017970
HORVU6Hr1G074800	-1.51504	0.857674	-0.95982	0.290225	-1.51504	0.00669003	yes	-0.872717	0.147845	-1.16758	0.0273021	-1.78115	4.44034e-05	yes	Up in mutant	HORVU6Hr1G074800|chr6H:515877658-515879796|HC_G|undescribed protein|none|PF13365|IPR009003
HORVU2Hr1G071270	-1.38306	0.595795	-2.07656	0.0398744	-1.38306	0.670878	yes	-1.04771	0.37792	-2.41749	0.00166687	-2.81254	0.000140714	yes	Up in mutant	HORVU2Hr1G071270|chr2H:507785971-507787466|HC_G|Ethylene-responsive transcription factor 1|GO:0003677, GO:0003700, GO:0006355|PF00847|IPR001471, IPR016177
HORVU2Hr1G022120	-1.31754	0.0443224	-1.78545	0.264051	-1.31754	1	yes	-1.53496	0.0531004	-2.93389	0.00346157	-2.00616	0.0874977	yes	Up in mutant	HORVU2Hr1G022120|chr2H:63814360-63818145|HC_G|Nucleolar protein 56|none|PF01798, PF08156|IPR002687, IPR012974, IPR012976
HORVU1Hr1G079610	-1.26003	1	-3.71146	0.00288494	-1.26003	1	yes	-0.326894	1	-2.68646	0.0213941	-0.0299029	1	yes	Up in mutant	HORVU1Hr1G079610|chr1H:523387975-523390295|HC_G|unknown function|none|none|IPR032675
HORVU2Hr1G100960	-1.24983	1	-1.52774	0.00077199	-1.24983	0.0243111	yes	-0.820739	0.12398	-2.07062	5.13322e-08	-1.75118	5.91648e-06	yes	Up in mutant	HORVU2Hr1G100960|chr2H:692343084-692344576|HC_U|unknown protein; BEST Arabidopsis thaliana protein match is: unknown protein .|none|none|none
HORVU3Hr1G066960	-0.825991	0.00156693	-1.16891	0.265667	-0.825991	1	yes	-3.07885	2.67241e-09	-2.86223	5.17417e-08	-2.33835	1.49624e-05	yes	Up in mutant	HORVU3Hr1G066960|chr3H:508773057-508774828|HC_G|Phospholipase A1-II 5|GO:0006629|PF01764|IPR002921, IPR029058
HORVU1Hr1G079650	-0.810644	1	-3.61187	0.000120857	-0.810644	1	yes	-0.469295	1	-2.84057	0.000114844	-2.05061	0.193712	yes	Up in mutant	HORVU1Hr1G079650|chr1H:523427810-523428871|HC_TE?|unknown function|GO:0005515|PF12937|IPR001810, IPR032675
HORVU2Hr1G048950	-0.747057	0.0407512	-0.831938	0.0916199	-0.747057	0.325505	yes	-2.12335	7.56669e-13	-2.28974	1.40605e-14	-2.37383	1.17084e-15	yes	Up in mutant	HORVU2Hr1G048950|chr2H:275097713-275100627|HC_G|profilin 5|none|PF00235|IPR005455
HORVU5Hr1G094270	-0.44402	1	-1.97382	0.00945635	-0.44402	1	yes	-1.23691	0.19954	-2.88288	1.45867e-05	-1.99629	0.00143176	yes	Up in mutant	HORVU5Hr1G094270|chr5H:594732601-594734790|HC_G|Auxin-responsive protein IAA13|GO:0005515, GO:0005634, GO:0006355|PF02309|IPR000270, IPR003311
HORVU5Hr1G068550	-0.428371	0.00262404	-0.791921	0.133103	-0.428371	1	yes	-0.817994	0.0244922	-1.16495	0.000326698	-0.962868	0.00535032	yes	Up in mutant	HORVU5Hr1G068550|chr5H:518361024-518362556|HC_U|unknown protein; BEST Arabidopsis thaliana protein match is: unknown protein .|none|none|none
HORVU5Hr1G001330	-0.244165	0.0437653	-0.980707	0.269411	-0.244165	1	yes	-0.896429	0.107641	-1.42398	0.00298751	-1.93021	1.66878e-05	yes	Up in mutant	HORVU5Hr1G001330|chr5H:4133336-4139894|HC_G|ankyrin repeat family protein|GO:0005515|PF07719, PF12796, PF13414, PF13857|IPR002110, IPR011990, IPR013026, IPR013105, IPR019734, IPR020683
HORVU6Hr1G067580	0.236329	0.433195	0.722429	0.0124837	0.236329	1	yes	0.239158	0.606944	0.612499	0.0197399	0.0984803	1	yes	Down in mutant	HORVU6Hr1G067580|chr6H:468150383-468155758|HC_G|Two-component response regulator ORR21|GO:0003677|PF00249|IPR001005, IPR006447, IPR009057
HORVU1Hr1G075550	0.319673	0.0162116	1.20215	1.51961e-05	0.319673	1	yes	0.440379	0.264114	1.02875	0.000117039	0.537765	0.148455	yes	Down in mutant	HORVU1Hr1G075550|chr1H:511187121-511192251|HC_G|ATP-dependent 6-phosphofructokinase 3|GO:0003872, GO:0005524, GO:0006002, GO:0006096|PF00365|IPR000023, IPR012004, IPR022953
HORVU3Hr1G070490	0.410552	0.936887	3.43359	1.20999e-05	0.410552	1	yes	0.817475	0.519264	3.04775	5.29182e-05	0.918175	0.508656	yes	Down in mutant	HORVU3Hr1G070490|chr3H:532727755-532728829|HC_G|profilin 5|none|PF00235|IPR005455
HORVU7Hr1G022970	0.485469	0.0707611	0.713309	0.0482698	0.485469	0.820305	yes	0.837121	0.00119341	0.948474	0.000155353	1.11892	5.47346e-06	yes	Down in mutant	HORVU7Hr1G022970|chr7H:34432709-34435123|HC_G|Proteasome subunit beta type-5-A|GO:0004175, GO:0004298, GO:0005839, GO:0051603|PF00227|IPR000243, IPR001353, IPR016050, IPR023333, IPR029055
HORVU2Hr1G031620	0.555036	0.0422537	0.306588	1	0.555036	1	yes	2.09238	0.0403408	1.08308	0.369392	0.960406	0.454657	yes	Down in mutant	HORVU2Hr1G031620|chr2H:120719726-120721966|HC_G|Receptor-like protein kinase HERK 1|none|none|none
HORVU5Hr1G108610	0.566529	3.95571e-05	0.72965	0.33676	0.566529	0.98968	yes	0.970529	0.0200303	0.289893	0.832369	0.15496	1	yes	Down in mutant	HORVU5Hr1G108610|chr5H:628386235-628388553|HC_G|Prolyl 4-hydroxylase subunit alpha-1|GO:0005506, GO:0016491, GO:0016705, GO:0031418, GO:0055114|PF01549, PF03171|IPR003582, IPR005123, IPR006620
HORVU3Hr1G007980	0.592595	0.027663	1.38605	0.000562679	0.592595	0.980892	yes	1.40878	7.07962e-05	1.7506	1.94191e-07	1.38048	7.49038e-05	yes	Down in mutant	HORVU3Hr1G007980|chr3H:18618124-18621675|HC_G|D-Ala-D/L-Ala epimerase|none|PF02746, PF13378|IPR013341, IPR013342, IPR029017, IPR029065
HORVU1Hr1G028030	0.620954	5.33399e-06	1.21518	0.000180898	0.620954	0.568098	yes	0.590333	0.13507	0.732112	0.0446427	0.948783	0.0030005	yes	Down in mutant	HORVU1Hr1G028030|chr1H:147243474-147250612|HC_G|NAD-dependent malic enzyme 1|GO:0004470, GO:0004471, GO:0006108, GO:0051287, GO:0055114|PF00390, PF03949|IPR001891, IPR012301, IPR012302, IPR015884, IPR016040
HORVU7Hr1G081770	0.64207	7.56845e-05	1.09845	0.000151992	0.64207	0.29472	yes	0.959442	0.000389249	0.719054	0.020263	0.479318	0.235673	yes	Down in mutant	HORVU7Hr1G081770|chr7H:488307354-488308760|HC_G|Aquaporin-like superfamily protein|GO:0005215, GO:0006810, GO:0016020|PF00230|IPR000425, IPR022357, IPR023271
HORVU3Hr1G071800	0.651046	2.88288e-05	4.05718	0.000196029	0.651046	1	yes	2.15176	0.125837	2.36679	0.0495683	0.0181496	1	yes	Down in mutant	HORVU3Hr1G071800|chr3H:542688922-542691981|HC_G|Coiled-coil domain-containing protein 25|none|PF05670|IPR008532
HORVU5Hr1G064040	0.682804	0.000319098	0.901996	0.00123235	0.682804	0.0843749	yes	0.695557	0.00931769	0.672544	0.015087	0.320517	0.507523	yes	Down in mutant	HORVU5Hr1G064040|chr5H:495147277-495148907|HC_G|S-adenosylmethionine decarboxylase proenzyme|GO:0004014, GO:0006597, GO:0008295|PF01536, PF08132|IPR001985, IPR012511, IPR016067, IPR018166, IPR018167
HORVU2Hr1G045250	0.684377	0.0177909	0.716617	0.0380478	0.684377	0.112721	yes	0.640011	0.0265211	0.738296	0.00629035	1.06954	7.48098e-06	yes	Down in mutant	HORVU2Hr1G045250|chr2H:236834127-236836173|HC_G|Protein translation factor SUI1 homolog|GO:0003743, GO:0006413|PF01253|IPR001950, IPR005874
HORVU2Hr1G092290	0.739939	0.0173375	0.798228	0.68004	0.739939	1	yes	1.90336	0.00153644	0.480219	0.7761	0.2995	0.933777	yes	Down in mutant	HORVU2Hr1G092290|chr2H:652031295-652032562|HC_G|Homeobox-leucine zipper protein family protein family|GO:0003677, GO:0006355, GO:0043565|PF00046|IPR000047, IPR001356, IPR009057, IPR017970
HORVU5Hr1G109360	0.767118	0.00530539	1.51317	0.0437604	0.767118	1	yes	0.688031	0.426936	1.408	0.0213052	0.802593	0.367568	yes	Down in mutant	HORVU5Hr1G109360|chr5H:629695994-629696968|HC_G|Chlorophyll a-b binding protein, chloroplastic|none|PF00504|IPR022796, IPR023329
HORVU2Hr1G092300	0.772441	0.0133258	0.23203	1	0.772441	0.532736	yes	1.21032	0.0115573	0.533454	0.45043	0.438168	0.584679	yes	Down in mutant	HORVU2Hr1G092300|chr2H:652093963-652095055|HC_G|Homeobox-leucine zipper protein family protein family|GO:0003677, GO:0006355, GO:0043565|PF00046|IPR000047, IPR001356, IPR009057, IPR017970
HORVU1Hr1G065250	0.77443	0.00139471	0.608285	0.432313	0.77443	0.251209	yes	1.71171	2.72803e-08	1.07877	0.000452218	1.06982	0.000518424	yes	Down in mutant	HORVU1Hr1G065250|chr1H:466760732-466767367|HC_G|Potassium channel AKT2|GO:0005216, GO:0005249, GO:0005515, GO:0006811, GO:0006813, GO:0016020, GO:0055085|PF00027, PF00520, PF11834, PF13637, PF13857|IPR000595, IPR002110, IPR003938, IPR005821, IPR014710, IPR018490, IPR020683, IPR021789
HORVU5Hr1G049880	0.782342	0.0134967	0.573622	0.918799	0.782342	0.941435	yes	1.29992	0.0194585	0.349235	0.870012	0.258406	0.962428	yes	Down in mutant	HORVU5Hr1G049880|chr5H:387032308-387035205|HC_G|myb domain protein 70|GO:0003677|PF00249|IPR001005, IPR009057, IPR017930
HORVU2Hr1G057700	0.799624	0.0026687	0.985908	0.368448	0.799624	0.925794	yes	1.6523	0.00102935	0.981391	0.139656	0.778825	0.3214	yes	Down in mutant	HORVU2Hr1G057700|chr2H:371442220-371443669|HC_G|Oxygen-evolving enhancer protein 1, chloroplastic|GO:0005509, GO:0009523, GO:0009654, GO:0015979, GO:0016021, GO:0019898, GO:0042549|PF01716|IPR002628, IPR011250
HORVU4Hr1G005660	0.803237	0.000131522	0.50495	0.426308	0.803237	0.021807	yes	1.13443	2.64791e-05	0.570926	0.0877201	1.08229	9.02623e-06	yes	Down in mutant	HORVU4Hr1G005660|chr4H:13249299-13251258|HC_G|Cytokinin riboside 5'-monophosphate phosphoribohydrolase|none|PF03641|IPR005269, IPR031100
HORVU3Hr1G113890	0.898725	0.978105	1.24768	0.0401975	0.898725	0.630326	yes	0.502646	0.51638	1.38558	0.00267026	0.94529	0.110759	yes	Down in mutant	HORVU3Hr1G113890|chr3H:689525700-689531702|HC_G|Sulfite exporter TauE/SafE family protein|GO:0016021|PF01925|IPR002781
HORVU5Hr1G109250	0.988693	0.334209	2.19792	0.0236632	0.988693	1	yes	1.40722	0.122605	2.86689	9.04726e-05	1.44673	0.120614	yes	Down in mutant	HORVU5Hr1G109250|chr5H:629440564-629441865|HC_G|Chlorophyll a-b binding protein, chloroplastic|none|PF00504|IPR022796, IPR023329
HORVU4Hr1G065900	0.988885	2.30723e-05	1.99857	0.398517	0.988885	1	yes	5.23642	0.0233541	1.18927	0.72716	0.198774	1	yes	Down in mutant	HORVU4Hr1G065900|chr4H:548687602-548689065|HC_G|Homeobox-leucine zipper protein family protein family|GO:0003677, GO:0003700, GO:0006355, GO:0043565|PF00046, PF02183|IPR001356, IPR003106, IPR009057
HORVU4Hr1G003460	0.991872	0.000500479	1.09962	0.0508109	0.991872	0.235485	yes	1.24851	0.00877542	1.08561	0.0148893	0.61345	0.363462	yes	Down in mutant	HORVU4Hr1G003460|chr4H:7603622-7605081|HC_U|unknown function|none|none|none
HORVU0Hr1G040230	1.01596	1.18623e-09	0.274138	1	1.01596	0.0398629	yes	2.01374	2.17116e-07	0.367962	0.677299	1.0215	0.00500628	yes	Down in mutant	HORVU0Hr1G040230|chrUn:249627284-249628829|HC_U|unknown function|none|PF07893|IPR012871
HORVU2Hr1G000280	1.02159	0.47328	0.846231	0.0692679	1.02159	0.012122	yes	1.19113	0.000176835	0.95339	0.00427891	0.866158	0.0127195	yes	Down in mutant	HORVU2Hr1G000280|chr2H:766431-831248|HC_G|cysteine synthase C1|GO:0004124, GO:0006535|PF00291|IPR001216, IPR001926, IPR005856, IPR005859
HORVU3Hr1G018860	1.0313	0.625703	0.452192	0.792304	1.0313	0.0179382	yes	1.2639	0.000139442	0.501667	0.346079	0.998732	0.00316961	yes	Down in mutant	HORVU3Hr1G018860|chr3H:49676942-49684566|HC_G|Cytochrome P450 superfamily protein|GO:0005506, GO:0016705, GO:0020037, GO:0055114|none|IPR001128
HORVU5Hr1G019100	1.03898	7.20758e-06	1.2143	2.81205e-05	1.03898	0.00134895	yes	0.853021	0.00493872	0.395806	0.457321	0.144991	0.971371	yes	Down in mutant	HORVU5Hr1G019100|chr5H:81572972-81576459|HC_G|expansin B2|GO:0005576, GO:0019953|PF01357, PF03330|IPR005795, IPR007112, IPR007117, IPR007118, IPR009009
HORVU7Hr1G106600	1.08898	0.00107355	1.23914	0.194005	1.08898	0.762359	yes	1.8928	0.00118718	1.09211	0.141748	0.970175	0.299044	yes	Down in mutant	HORVU7Hr1G106600|chr7H:620235557-620236731|HC_G|patatin-like protein 6|none|none|none
HORVU2Hr1G012710	1.09585	0.00753562	1.02036	0.00136023	1.09585	0.000479456	yes	0.809389	0.00949705	0.790404	0.0111941	0.48134	0.263907	yes	Down in mutant	HORVU2Hr1G012710|chr2H:26953698-26957490|HC_G|amine oxidase 1|GO:0005507, GO:0008131, GO:0009308, GO:0048038, GO:0055114|PF01179, PF02728|IPR015798, IPR015802, IPR016182
HORVU5Hr1G070910	1.14776	9.79038e-05	0.94946	0.000506829	1.14776	7.05515e-06	yes	0.765914	0.00393466	0.88603	0.000385459	0.982081	5.33614e-05	yes	Down in mutant	HORVU5Hr1G070910|chr5H:530666557-530667361|HC_TE?|Dof-type zinc finger protein 7|none|none|none
HORVU7Hr1G065540	1.16334	0.103242	0.785949	0.092033	1.16334	0.000890502	yes	0.736817	0.0404121	0.710527	0.0568952	1.12827	0.000189018	yes	Down in mutant	HORVU7Hr1G065540|chr7H:327618136-327620505|HC_G|Flavoprotein, HI0933 family|none|PF03486|none
HORVU3Hr1G032440	1.16614	0.0012031	2.31136	3.20455e-10	1.16614	0.0349759	yes	0.087974	1	1.27244	0.00178465	0.383314	0.722289	yes	Down in mutant	HORVU3Hr1G032440|chr3H:166062751-166068871|HC_G|Two-component response regulator-like APRR2|GO:0003677|PF00249|IPR001005, IPR006447, IPR009057, IPR017930
HORVU5Hr1G063810	1.18412	1.72206e-08	1.56128	0.000297542	1.18412	0.0388517	yes	1.70141	1.72695e-05	1.04125	0.0232972	0.955151	0.0439882	yes	Down in mutant	HORVU5Hr1G063810|chr5H:494296680-494303293|HC_U|unknown function|none|none|none
HORVU5Hr1G059690	1.229	1.06751e-05	1.45211	5.67904e-05	1.229	0.00300902	yes	1.39335	8.66874e-05	1.14697	0.00138821	0.873021	0.0335561	yes	Down in mutant	HORVU5Hr1G059690|chr5H:466197591-466198437|HC_G|N-terminal protein myristoylation|none|PF14009|IPR025322
HORVU4Hr1G057170	1.26362	3.59246e-05	1.88098	9.93627e-12	1.26362	6.47634e-05	yes	0.251097	0.719216	1.28682	5.50808e-06	0.951373	0.00215425	yes	Down in mutant	HORVU4Hr1G057170|chr4H:480836359-480839097|HC_G|Peroxidase superfamily protein|GO:0004601, GO:0006979, GO:0020037, GO:0055114|PF00141|IPR002016, IPR002207, IPR010255, IPR019793, IPR019794
HORVU4Hr1G079710	1.28431	0.0026687	1.25032	0.173286	1.28431	0.258623	yes	2.52821	0.00130617	1.35515	0.0268957	1.5514	0.00405891	yes	Down in mutant	HORVU4Hr1G079710|chr4H:613198175-613209115|HC_G|Divalent ion symporter|GO:0016021, GO:0055085|PF03600|IPR004680
HORVU1Hr1G091650	1.29739	0.000331076	1.45538	5.24424e-17	1.29739	4.50688e-12	yes	1.49841	8.89966e-19	2.60847	8.08323e-56	2.54721	6.09381e-51	yes	Down in mutant	HORVU1Hr1G091650|chr1H:548883588-548890511|HC_G|Sister chromatid cohesion 1 protein 1|GO:0000228, GO:0005515|PF04824, PF04825|IPR006909, IPR006910, IPR011991, IPR023093
HORVU4Hr1G057210	1.30701	1.48933e-05	1.76829	2.63067e-10	1.30701	2.55206e-05	yes	0.156915	0.911679	1.28445	5.64795e-06	0.977678	0.00143176	yes	Down in mutant	HORVU4Hr1G057210|chr4H:480951276-480954014|HC_G|Peroxidase superfamily protein|GO:0004601, GO:0006979, GO:0020037, GO:0055114|PF00141|IPR002016, IPR002207, IPR010255, IPR019793, IPR019794
HORVU1Hr1G070080	1.45209	0.194328	1.07542	0.0728399	1.45209	0.00336508	yes	0.352621	0.751756	0.738625	0.213855	0.983826	0.0468648	yes	Down in mutant	HORVU1Hr1G070080|chr1H:488280335-488282657|HC_U|unknown function|none|none|none
HORVU5Hr1G024340	1.63054	1.18413e-05	1.12064	0.0487789	1.63054	0.00138862	yes	0.817813	0.147979	0.768612	0.191544	1.67587	6.6713e-05	yes	Down in mutant	HORVU5Hr1G024340|chr5H:130589796-130592940|HC_G|ATP-dependent 6-phosphofructokinase 7|GO:0003872, GO:0006002, GO:0006096|PF00365|IPR000023, IPR022953
HORVU7Hr1G098260	1.66769	0.0103219	0.913553	0.0647265	1.66769	1.31923e-06	yes	1.545	1.05802e-06	1.20593	0.000355312	1.88461	1.80057e-09	yes	Down in mutant	HORVU7Hr1G098260|chr7H:596791104-596792868|HC_G|xyloglucan endotransglucosylase/hydrolase 25|GO:0004553, GO:0005618, GO:0005975, GO:0006073, GO:0010411, GO:0016762, GO:0042546, GO:0048046|PF00722, PF06955|IPR000757, IPR008263, IPR010713, IPR013320, IPR016455
HORVU2Hr1G029290	1.6939	8.56489e-08	2.3632	1.97524e-07	1.6939	0.00100881	yes	1.47046	0.0171704	1.65244	0.000457187	1.07157	0.0464289	yes	Down in mutant	HORVU2Hr1G029290|chr2H:103694534-103696861|HC_G|trehalose-6-phosphate phosphatase|GO:0003824, GO:0005992|PF02358|IPR003337, IPR023214
HORVU6Hr1G072810	1.78685	0.0659248	1.39176	0.0127614	1.78685	8.85e-05	yes	1.72476	0.000148302	1.9807	1.57347e-06	1.34442	0.00264944	yes	Down in mutant	HORVU6Hr1G072810|chr6H:505080027-505081365|HC_G|Homeobox-leucine zipper protein family protein family|GO:0003677, GO:0003700, GO:0006355, GO:0043565|PF00046, PF02183|IPR000047, IPR001356, IPR003106, IPR009057, IPR017970
HORVU6Hr1G085880	1.86151	0.0012031	1.35348	0.000492052	1.86151	7.39674e-08	yes	1.16249	0.00130749	0.752767	0.103652	0.868836	0.038175	yes	Down in mutant	HORVU6Hr1G085880|chr6H:560159608-560183696|HC_u|undescribed protein|none|none|none
HORVU1Hr1G071440	1.93821	0.00680127	2.04946	2.67913e-08	1.93821	2.00516e-07	yes	1.22566	0.00572916	1.90758	8.73705e-08	1.47926	7.09678e-05	yes	Down in mutant	HORVU1Hr1G071440|chr1H:493212936-493217576|HC_G|Chromosome 3B, genomic scaffold, cultivar Chinese Spring|none|PF08387|IPR006566, IPR032675
HORVU3Hr1G029670	2.06577	0.908029	3.40993	8.69776e-06	2.06577	0.014315	yes	1.9536	0.0206399	3.46735	7.34872e-07	2.18709	0.000832717	yes	Down in mutant	HORVU3Hr1G029670|chr3H:138479864-138486403|HC_G|Auxin-responsive GH3 family protein|none|PF03321|IPR004993
HORVU3Hr1G079180	2.06752	0.00694846	2.36501	0.000389979	2.06752	0.00585499	yes	1.89965	0.00272313	2.09757	0.000682779	1.17145	0.156274	yes	Down in mutant	HORVU3Hr1G079180|chr3H:582302937-582303567|HC_G|sigma factor binding protein 1|none|PF05678|IPR008889
HORVU7Hr1G098280	2.21257	7.38737e-10	1.68029	1.11816e-05	2.21257	5.39206e-10	yes	2.81678	9.46422e-17	1.97983	6.913e-09	2.38111	2.1936e-12	yes	Down in mutant	HORVU7Hr1G098280|chr7H:596848198-596849830|HC_G|xyloglucan endotransglucosylase/hydrolase 25|GO:0004553, GO:0005618, GO:0005975, GO:0006073, GO:0016762, GO:0048046|PF00722, PF06955|IPR000757, IPR008263, IPR010713, IPR013320
HORVU3Hr1G070510	2.48296	0.194213	1.80804	0.110246	2.48296	0.0479171	yes	1.1291	0.345299	1.11999	0.372318	2.24638	0.0211955	yes	Down in mutant	HORVU3Hr1G070510|chr3H:532808634-532809215|HC_G|profilin 4|GO:0003779|PF00235|IPR005455, IPR027310
HORVU5Hr1G046520	2.55932	0.0288275	0.0714192	1	2.55932	0.00226483	yes	2.81097	3.24202e-05	0.616812	0.746733	2.97048	1.1831e-05	yes	Down in mutant	HORVU5Hr1G046520|chr5H:361700514-361701472|HC_G|Non-specific lipid-transfer protein 3|GO:0006869, GO:0008289|PF00234|IPR000528, IPR016140
HORVU7Hr1G113030	2.59875	1.22307e-10	2.24868	0.000594261	2.59875	2.33377e-05	yes	7.68539	4.73845e-10	1.52321	0.0333315	1.75913	0.00746489	yes	Down in mutant	HORVU7Hr1G113030|chr7H:636344272-636345766|HC_G|PATATIN-like protein 5|GO:0006629, GO:0008152|PF01734|IPR002641, IPR016035
HORVU6Hr1G079600	2.78402	0.0103219	2.75518	1.20999e-05	2.78402	1.08507e-06	yes	3.99837	6.49685e-10	4.10154	5.4091e-15	3.33688	2.00142e-11	yes	Down in mutant	HORVU6Hr1G079600|chr6H:538118489-538120256|HC_G|1-aminocyclopropane-1-carboxylate oxidase|GO:0016491, GO:0055114|PF03171, PF14226|IPR005123, IPR026992, IPR027443
HORVU4Hr1G079130	2.81228	0.959454	6.05914	0.00255143	2.81228	0.163496	yes	5.34513	0.0112524	6.24885	0.000200945	2.12877	0.240398	yes	Down in mutant	HORVU4Hr1G079130|chr4H:611122605-611124264|HC_G|UDP-Glycosyltransferase superfamily protein|GO:0008152, GO:0016758|PF00201|IPR002213
HORVU5Hr1G096210	3.11558	1	0.234516	1	3.11558	0.0198136	yes	2.74421	0.0157683	1.69209	0.192813	2.06381	0.181317	yes	Down in mutant	HORVU5Hr1G096210|chr5H:600685099-600687100|HC_G|UDP-Glycosyltransferase superfamily protein|GO:0008152, GO:0016758|PF00201|IPR002213
HORVU0Hr1G003920	3.39561	0.242522	0.747728	1	3.39561	0.00377992	yes	1.39295	0.391335	0.903704	0.674242	2.90796	0.00713055	yes	Down in mutant	HORVU0Hr1G003920|chrUn:18571710-18574121|HC_U|unknown function|none|PF04578, PF13968|IPR007658, IPR025315
HORVU3Hr1G029520	3.74767	9.57095e-05	3.33012	0.0636629	3.74767	0.00900605	yes	7.98728	1.55853e-08	4.74306	1.06197e-05	3.65402	0.00288915	yes	Down in mutant	HORVU3Hr1G029520|chr3H:136464880-136465938|HC_U|Chromosome 3B, genomic scaffold, cultivar Chinese Spring|none|none|none
HORVU0Hr1G039150	4.26044	5.18941e-10	3.04128	3.06228e-12	4.26044	6.48723e-20	yes	2.75718	4.12919e-09	2.75811	1.23359e-10	3.15217	2.82481e-11	yes	Down in mutant	HORVU0Hr1G039150|chrUn:248118980-248122768|HC_G|Squamosa promoter-binding-like protein 8|GO:0003677, GO:0005634|PF03110|IPR004333
HORVU3Hr1G066860	4.77558	0.536662	6.41603	0.00161294	4.77558	0.00616599	yes	2.17072	0.274249	6.17059	0.00119464	4.06372	0.00980688	yes	Down in mutant	HORVU3Hr1G066860|chr3H:507929677-507931396|HC_G|myb domain protein 26|GO:0003677|PF00249|IPR001005, IPR009057, IPR017930
HORVU6Hr1G075850	6.23541	0.229768	6.33194	0.00280247	6.23541	0.00598853	yes	6.41193	0.000383367	7.04269	1.93183e-05	6.77405	7.26098e-05	yes	Down in mutant	HORVU6Hr1G075850|chr6H:522296362-522299787|HC_G|Aquaporin-like superfamily protein|GO:0005215, GO:0006810, GO:0016020|PF00230|IPR000425, IPR022357, IPR023271
HORVU3Hr1G030260	6.54165	3.43564e-26	6.34211	6.2013e-30	6.54165	1.55967e-23	yes	6.88681	1.21301e-07	3.30806	1.4055e-05	4.04799	1.38354e-05	yes	Down in mutant	HORVU3Hr1G030260|chr3H:143069684-143079659|HC_G|Cytochrome P450 superfamily protein|GO:0005506, GO:0016705, GO:0020037, GO:0055114|PF00067|IPR001128
HORVU2Hr1G017470	6.87769	1	3.29431	0.149683	6.87769	0.000479456	yes	1.31205	0.423698	4.05173	0.00377949	6.23384	0.000992059	yes	Down in mutant	HORVU2Hr1G017470|chr2H:42672748-42675686|HC_G|NAC domain protein,|GO:0003677, GO:0006355|PF02365|IPR003441
HORVU2Hr1G111620	7.2778	0.660777	3.14098	0.118989	7.2778	0.000189481	yes	1.84924	0.398999	2.88136	0.0495311	6.00989	0.00395334	yes	Down in mutant	HORVU2Hr1G111620|chr2H:723384112-723384305|HC_G|Squamosa promoter-binding-like protein 8|none|none|none
HORVU6Hr1G018890	8.22482	1.62855e-09	3.57688	8.8666e-08	8.22482	3.69173e-16	yes	8.58156	2.00237e-18	4.74675	2.81627e-16	8.60863	4.6958e-20	yes	Down in mutant	HORVU6Hr1G018890|chr6H:49429035-49433338|HC_G|Ectonucleoside triphosphate diphosphohydrolase 1|GO:0016787|PF01150|IPR000407
HORVU5Hr1G006430	9.42592	1.9659e-33	5.68777	6.89248e-31	9.42592	3.52216e-35	yes	5.22139	0.00508485	1.99304	0.0528732	5.7366	0.00024094	yes	Down in mutant	HORVU5Hr1G006430|chr5H:11398137-11400051|HC_G|Leucine-rich repeat protein kinase family protein|none|PF12819|IPR024788
HORVU5Hr1G061270	10.2168	2.7132e-44	10.5236	1.05712e-46	10.2168	4.69421e-42	yes	10.9682	4.50414e-49	10.3172	5.03907e-44	10.2124	4.26181e-41	yes	Down in mutant	HORVU5Hr1G061270|chr5H:479581181-479582615|HC_G|Retarded palea 1 protein|none|PF03634|IPR005333, IPR017887
