# Supplementary material for: COMPOSITUM 1 contributes to the architectural simplification of barley inflorescence via meristem identity signals
Source: Nat Commun. 2020 Oct 12;11:5138. doi: 10.1038/s41467-020-18890-y (PMC7550572; doi:10.1038/s41467-020-18890-y)
Supplement: Supplementary file 8 — Source data [file 41467_2020_18890_MOESM8_ESM.zip › SourceData/SourceData_SupFig7.xlsx]

## Sheet: Sheet5
SourceData_SupFig7
No	BCC Number	Haplotype		Row number	Grwoth habit	Accession name		Region of origin$	Region of origin$	Country of origin&	Origin	A/G	T/C	Thr/Ala	Asp	DNA_seq
1	BCC003	1	landrace	2		IG 128089	H. distichon var. nutans	WANA	WANA	AFG	Ghowr, Gormao village, Poon Hills. Habitat: hillside, barley stack	A	C	Thr	Asp	ATGTTGCCTTACCACCCTAACCCTCACGGTTTCTGGATCTCCCGAGAACCGCCCGCGCAGACGCCAAACCCTGCCAGCAGCTTCTCCATGGCGCCTCCCGCGCATCAGGACCATCAGATTCAGCACTACGACCACTTCTTCCCGGGCCATGGCAACCAGTTCAACTCCGAGACGCTGGAGGCGGTGCTCAGGCCGCGTCCGCCGGCTCCTCCTCTGGCGGACATGCCGCCGGGGAACGGGCCAAGAACTGGCGCAGTGCAGGCCGCCGGCGCCGGACACGCGAGGGCGAGGAAGCGGCCGTTCAGGACGGACCGGCACAGCAAGATCCGGACGGCGCAGGGCGTCCGGGACCGCCGGATGCGGCTCTCCCTCGACGTCGCGCGTGACTTCTTCGCGCTG…
2	BCC093	1	landrace	2		IQ 70061	H. distichon var. nutans	WANA	WANA	IRQ		A	C	Thr	Asp	ATGTTGCCTTACCACCCTAACCCTCACGGTTTCTGGATCTCCCGAGAACCGCCCGCGCAGACGCCAAACCCTGCCAGCAGCTTCTCCATGGCGCCTCCCGCGCATCAGGACCATCAGATTCAGCACTACGACCACTTCTTCCCGGGCCATGGCAACCAGTTCAACTCCGAGACGCTGGAGGCGGTGCTCAGGCCGCGTCCGCCGGCTCCTCCTCTGGCGGACATGCCGCCGGGGAACGGGCCAAGAACTGGCGCAGTGCAGGCCGCCGGCGCCGGACACGCGAGGGCGAGGAAGCGGCCGTTCAGGACGGACCGGCACAGCAAGATCCGGACGGCGCAGGGCGTCCGGGACCGCCGGATGCGGCTCTCCCTCGACGTCGCGCGTGACTTCTTCGCGCTG…
3	BCC118	1	landrace	6		IG 128216	Hordeum vulgare L. convar. vulgare var. subviolaceum Körn.	WANA	WANA	LBY	Sabha, Ghadduwah	A	C	Thr	Asp	ATGTTGCCTTACCACCCTAACCCTCACGGTTTCTGGATCTCCCGAGAACCGCCCGCGCAGACGCCAAACCCTGCCAGCAGCTTCTCCATGGCGCCTCCCGCGCATCAGGACCATCAGATTCAGCACTACGACCACTTCTTCCCGGGCCATGGCAACCAGTTCAACTCCGAGACGCTGGAGGCGGTGCTCAGGCCGCGTCCGCCGGCTCCTCCTCTGGCGGACATGCCGCCGGGGAACGGGCCAAGAACTGGCGCAGTGCAGGCCGCCGGCGCCGGACACGCGAGGGCGAGGAAGCGGCCGTTCAGGACGGACCGGCACAGCAAGATCCGGACGGCGCAGGGCGTCCGGGACCGCCGGATGCGGCTCTCCCTCGACGTCGCGCGTGACTTCTTCGCGCTG…
4	BCC126	1	landrace	6		IG 31903	Hordeum vulgare L. convar. vulgare var. hybernum Vib	WANA	WANA	MAR	Tiznit, Timadriouine; 5km E of Imiter	A	C	Thr	Asp	ATGTTGCCTTACCACCCTAACCCTCACGGTTTCTGGATCTCCCGAGAACCGCCCGCGCAGACGCCAAACCCTGCCAGCAGCTTCTCCATGGCGCCTCCCGCGCATCAGGACCATCAGATTCAGCACTACGACCACTTCTTCCCGGGCCATGGCAACCAGTTCAACTCCGAGACGCTGGAGGCGGTGCTCAGGCCGCGTCCGCCGGCTCCTCCTCTGGCGGACATGCCGCCGGGGAACGGGCCAAGAACTGGCGCAGTGCAGGCCGCCGGCGCCGGACACGCGAGGGCGAGGAAGCGGCCGTTCAGGACGGACCGGCACAGCAAGATCCGGACGGCGCAGGGCGTCCGGGACCGCCGGATGCGGCTCTCCCTCGACGTCGCGCGTGACTTCTTCGCGCTG…
5	BCC129	2	landrace	6		IG 31925	Hordeum vulgare L. convar. vulgare var. hybernum Vib.	WANA	WANA	MAR	Meknes, near Tedders	G	C	Ala	Asp	ATGTTGCCTTACCACCCTAACCCTCACGGTTTCTGGATCTCCCGAGAACCGCCCGCGCAGGCGCCAAACCCTGCCAGCAGCTTCTCCATGGCGCCTCCCGCGCATCAGGACCATCAGATTCAGCACTACGACCACTTCTTCCCGGGCCATGGCAACCAGTTCAACTCCGAGACGCTGGAGGCGGTGCTCAGGCCGCGTCCGCCGGCTCCTCCTCTGGCGGACATGCCGCCGGGGAACGGGCCAAGAACTGGCGCAGTGCAGGCCGCCGGCGCCGGACACGCGAGGGCGAGGAAGCGGCCGTTCAGGACGGACCGGCACAGCAAGATCCGGACGGCGCAGGGCGTCCGGGACCGCCGGATGCGGCTCTCCCTCGACGTCGCGCGTGACTTCTTCGCGCTG…
6	BCC131	2	landrace	6		IG 31933	Hordeum vulgare L. convar. vulgare var. hybernum Vib	WANA	WANA	MAR	Bouarfa, Bouanane Oasis	G	C	Ala	Asp	ATGTTGCCTTACCACCCTAACCCTCACGGTTTCTGGATCTCCCGAGAACCGCCCGCGCAGGCGCCAAACCCTGCCAGCAGCTTCTCCATGGCGCCTCCCGCGCATCAGGACCATCAGATTCAGCACTACGACCACTTCTTCCCGGGCCATGGCAACCAGTTCAACTCCGAGACGCTGGAGGCGGTGCTCAGGCCGCGTCCGCCGGCTCCTCCTCTGGCGGACATGCCGCCGGGGAACGGGCCAAGAACTGGCGCAGTGCAGGCCGCCGGCGCCGGACACGCGAGGGCGAGGAAGCGGCCGTTCAGGACGGACCGGCACAGCAAGATCCGGACGGCGCAGGGCGTCCGGGACCGCCGGATGCGGCTCTCCCTCGACGTCGCGCGTGACTTCTTCGCGCTG…
7	BCC149	1	landrace	6		IG 32019	Hordeum vulgare L. convar. vulgare var. hybernum Vib.	WANA	WANA	MAR	Fes, Imarzen; 5km N of Taounate	A	C	Thr	Asp	ATGTTGCCTTACCACCCTAACCCTCACGGTTTCTGGATCTCCCGAGAACCGCCCGCGCAGACGCCAAACCCTGCCAGCAGCTTCTCCATGGCGCCTCCCGCGCATCAGGACCATCAGATTCAGCACTACGACCACTTCTTCCCGGGCCATGGCAACCAGTTCAACTCCGAGACGCTGGAGGCGGTGCTCAGGCCGCGTCCGCCGGCTCCTCCTCTGGCGGACATGCCGCCGGGGAACGGGCCAAGAACTGGCGCAGTGCAGGCCGCCGGCGCCGGACACGCGAGGGCGAGGAAGCGGCCGTTCAGGACGGACCGGCACAGCAAGATCCGGACGGCGCAGGGCGTCCGGGACCGCCGGATGCGGCTCTCCCTCGACGTCGCGCGTGACTTCTTCGCGCTG…
8	BCC161	2	landrace	6		IG 32086	Hordeum vulgare L. convar. vulgare var. hybernum Vib	WANA	WANA	MAR	Oujda, Berkane; Dauar Ouled El-Hadj; 92km to Oujda	G	C	Ala	Asp	ATGTTGCCTTACCACCCTAACCCTCACGGTTTCTGGATCTCCCGAGAACCGCCCGCGCAGGCGCCAAACCCTGCCAGCAGCTTCTCCATGGCGCCTCCCGCGCATCAGGACCATCAGATTCAGCACTACGACCACTTCTTCCCGGGCCATGGCAACCAGTTCAACTCCGAGACGCTGGAGGCGGTGCTCAGGCCGCGTCCGCCGGCTCCTCCTCTGGCGGACATGCCGCCGGGGAACGGGCCAAGAACTGGCGCAGTGCAGGCCGCCGGCGCCGGACACGCGAGGGCGAGGAAGCGGCCGTTCAGGACGGACCGGCACAGCAAGATCCGGACGGCGCAGGGCGTCCGGGACCGCCGGATGCGGCTCTCCCTCGACGTCGCGCGTGACTTCTTCGCGCTG…
9	BCC167	2	landrace	6		Shayir IG 32973	Hordeum vulgare L. convar. vulgare var. rikotense Regel	WANA	WANA	OMN	Interior, 35km S Jabrin	G	C	Ala	Asp	ATGTTGCCTTACCACCCTAACCCTCACGGTTTCTGGATCTCCCGAGAACCGCCCGCGCAGGCGCCAAACCCTGCCAGCAGCTTCTCCATGGCGCCTCCCGCGCATCAGGACCATCAGATTCAGCACTACGACCACTTCTTCCCGGGCCATGGCAACCAGTTCAACTCCGAGACGCTGGAGGCGGTGCTCAGGCCGCGTCCGCCGGCTCCTCCTCTGGCGGACATGCCGCCGGGGAACGGGCCAAGAACTGGCGCAGTGCAGGCCGCCGGCGCCGGACACGCGAGGGCGAGGAAGCGGCCGTTCAGGACGGACCGGCACAGCAAGATCCGGACGGCGCAGGGCGTCCGGGACCGCCGGATGCGGCTCTCCCTCGACGTCGCGCGTGACTTCTTCGCGCTG…
10	BCC173	2	landrace	6		IG 128104	Hordeum vulgare L.	WANA	WANA	PAK	Northern Areas, Naltar	G	C	Ala	Asp	ATGTTGCCTTACCACCCTAACCCTCACGGTTTCTGGATCTCCCGAGAACCGCCCGCGCAGGCGCCAAACCCTGCCAGCAGCTTCTCCATGGCGCCTCCCGCGCATCAGGACCATCAGATTCAGCACTACGACCACTTCTTCCCGGGCCATGGCAACCAGTTCAACTCCGAGACGCTGGAGGCGGTGCTCAGGCCGCGTCCGCCGGCTCCTCCTCTGGCGGACATGCCGCCGGGGAACGGGCCAAGAACTGGCGCAGTGCAGGCCGCCGGCGCCGGACACGCGAGGGCGAGGAAGCGGCCGTTCAGGACGGACCGGCACAGCAAGATCCGGACGGCGCAGGGCGTCCGGGACCGCCGGATGCGGCTCTCCCTCGACGTCGCGCGTGACTTCTTCGCGCTG…
11	BCC182	1	landrace	6		IG 128162	Hordeum vulgare L. convar. vulgare var. coeleste L.	WANA	WANA	PAK	Northern Areas, Sali Harng; 16km from Yasin to Gupus	A	C	Thr	Asp	ATGTTGCCTTACCACCCTAACCCTCACGGTTTCTGGATCTCCCGAGAACCGCCCGCGCAGACGCCAAACCCTGCCAGCAGCTTCTCCATGGCGCCTCCCGCGCATCAGGACCATCAGATTCAGCACTACGACCACTTCTTCCCGGGCCATGGCAACCAGTTCAACTCCGAGACGCTGGAGGCGGTGCTCAGGCCGCGTCCGCCGGCTCCTCCTCTGGCGGACATGCCGCCGGGGAACGGGCCAAGAACTGGCGCAGTGCAGGCCGCCGGCGCCGGACACGCGAGGGCGAGGAAGCGGCCGTTCAGGACGGACCGGCACAGCAAGATCCGGACGGCGCAGGGCGTCCGGGACCGCCGGATGCGGCTCTCCCTCGACGTCGCGCGTGACTTCTTCGCGCTG…
12	BCC190	2	landrace	2		IG 31424	Hordeum vulgare L. convar. distichon (L.) Alef. var. nigrescens Körn.	WANA	WANA	SYR	Al Hasakah, Ra's al 'Ayn	G	C	Ala	Asp	ATGTTGCCTTACCACCCTAACCCTCACGGTTTCTGGATCTCCCGAGAACCGCCCGCGCAGGCGCCAAACCCTGCCAGCAGCTTCTCCATGGCGCCTCCCGCGCATCAGGACCATCAGATTCAGCACTACGACCACTTCTTCCCGGGCCATGGCAACCAGTTCAACTCCGAGACGCTGGAGGCGGTGCTCAGGCCGCGTCCGCCGGCTCCTCCTCTGGCGGACATGCCGCCGGGGAACGGGCCAAGAACTGGCGCAGTGCAGGCCGCCGGCGCCGGACACGCGAGGGCGAGGAAGCGGCCGTTCAGGACGGACCGGCACAGCAAGATCCGGACGGCGCAGGGCGTCCGGGACCGCCGGATGCGGCTCTCCCTCGACGTCGCGCGTGACTTCTTCGCGCTG…
13	BCC192	1	landrace	2		IG 31444	Hordeum vulgare L. convar. distichon (L.) Alef. var. nigrescens Körn.	WANA	WANA	SYR	Raqqa, Tall Abiad	A	C	Thr	Asp	ATGTTGCCTTACCACCCTAACCCTCACGGTTTCTGGATCTCCCGAGAACCGCCCGCGCAGACGCCAAACCCTGCCAGCAGCTTCTCCATGGCGCCTCCCGCGCATCAGGACCATCAGATTCAGCACTACGACCACTTCTTCCCGGGCCATGGCAACCAGTTCAACTCCGAGACGCTGGAGGCGGTGCTCAGGCCGCGTCCGCCGGCTCCTCCTCTGGCGGACATGCCGCCGGGGAACGGGCCAAGAACTGGCGCAGTGCAGGCCGCCGGCGCCGGACACGCGAGGGCGAGGAAGCGGCCGTTCAGGACGGACCGGCACAGCAAGATCCGGACGGCGCAGGGCGTCCGGGACCGCCGGATGCGGCTCTCCCTCGACGTCGCGCGTGACTTCTTCGCGCTG…
14	BCC195	1	landrace	2		IG 31513	Hordeum vulgare L. convar. distichon (L.) Alef. var. nutans (Rode) Alef.	WANA	WANA	SYR	Damascus, Ma'aloula	A	C	Thr	Asp	ATGTTGCCTTACCACCCTAACCCTCACGGTTTCTGGATCTCCCGAGAACCGCCCGCGCAGACGCCAAACCCTGCCAGCAGCTTCTCCATGGCGCCTCCCGCGCATCAGGACCATCAGATTCAGCACTACGACCACTTCTTCCCGGGCCATGGCAACCAGTTCAACTCCGAGACGCTGGAGGCGGTGCTCAGGCCGCGTCCGCCGGCTCCTCCTCTGGCGGACATGCCGCCGGGGAACGGGCCAAGAACTGGCGCAGTGCAGGCCGCCGGCGCCGGACACGCGAGGGCGAGGAAGCGGCCGTTCAGGACGGACCGGCACAGCAAGATCCGGACGGCGCAGGGCGTCCGGGACCGCCGGATGCGGCTCTCCCTCGACGTCGCGCGTGACTTCTTCGCGCTG…
15	BCC197	1	landrace	2		IG 31522	Hordeum vulgare L. convar. distichon (L.) Alef. var. nutans (Rode) Alef.	WANA	WANA	SYR	Idlib, Salkin	A	C	Thr	Asp	ATGTTGCCTTACCACCCTAACCCTCACGGTTTCTGGATCTCCCGAGAACCGCCCGCGCAGACGCCAAACCCTGCCAGCAGCTTCTCCATGGCGCCTCCCGCGCATCAGGACCATCAGATTCAGCACTACGACCACTTCTTCCCGGGCCATGGCAACCAGTTCAACTCCGAGACGCTGGAGGCGGTGCTCAGGCCGCGTCCGCCGGCTCCTCCTCTGGCGGACATGCCGCCGGGGAACGGGCCAAGAACTGGCGCAGTGCAGGCCGCCGGCGCCGGACACGCGAGGGCGAGGAAGCGGCCGTTCAGGACGGACCGGCACAGCAAGATCCGGACGGCGCAGGGCGTCCGGGACCGCCGGATGCGGCTCTCCCTCGACGTCGCGCGTGACTTCTTCGCGCTG…
16	BCC218	1	landrace	6		K-14943	Hordeum vulgare L. convar. vulgare var. coeleste L.	WANA	WANA	TJK		A	C	Thr	Asp	ATGTTGCCTTACCACCCTAACCCTCACGGTTTCTGGATCTCCCGAGAACCGCCCGCGCAGACGCCAAACCCTGCCAGCAGCTTCTCCATGGCGCCTCCCGCGCATCAGGACCATCAGATTCAGCACTACGACCACTTCTTCCCGGGCCATGGCAACCAGTTCAACTCCGAGACGCTGGAGGCGGTGCTCAGGCCGCGTCCGCCGGCTCCTCCTCTGGCGGACATGCCGCCGGGGAACGGGCCAAGAACTGGCGCAGTGCAGGCCGCCGGCGCCGGACACGCGAGGGCGAGGAAGCGGCCGTTCAGGACGGACCGGCACAGCAAGATCCGGACGGCGCAGGGCGTCCGGGACCGCCGGATGCGGCTCTCCCTCGACGTCGCGCGTGACTTCTTCGCGCTG…
17	BCC219	2	landrace	6		K-10628	Hordeum vulgare L. convar. vulgare var. coeleste L.	WANA	WANA	TJK		G	C	Ala	Asp	ATGTTGCCTTACCACCCTAACCCTCACGGTTTCTGGATCTCCCGAGAACCGCCCGCGCAGGCGCCAAACCCTGCCAGCAGCTTCTCCATGGCGCCTCCCGCGCATCAGGACCATCAGATTCAGCACTACGACCACTTCTTCCCGGGCCATGGCAACCAGTTCAACTCCGAGACGCTGGAGGCGGTGCTCAGGCCGCGTCCGCCGGCTCCTCCTCTGGCGGACATGCCGCCGGGGAACGGGCCAAGAACTGGCGCAGTGCAGGCCGCCGGCGCCGGACACGCGAGGGCGAGGAAGCGGCCGTTCAGGACGGACCGGCACAGCAAGATCCGGACGGCGCAGGGCGTCCGGGACCGCCGGATGCGGCTCTCCCTCGACGTCGCGCGTGACTTCTTCGCGCTG…
18	BCC421	2	landrace	6		Xin Mai 1 Hao	Hordeum vulgare L. convar. vulgare var. hybernum Vib.	EA	EA	CHN	Jiangsu	G	C	Ala	Asp	ATGTTGCCTTACCACCCTAACCCTCACGGTTTCTGGATCTCCCGAGAACCGCCCGCGCAGGCGCCAAACCCTGCCAGCAGCTTCTCCATGGCGCCTCCCGCGCATCAGGACCATCAGATTCAGCACTACGACCACTTCTTCCCGGGCCATGGCAACCAGTTCAACTCCGAGACGCTGGAGGCGGTGCTCAGGCCGCGTCCGCCGGCTCCTCCTCTGGCGGACATGCCGCCGGGGAACGGGCCAAGAACTGGCGCAGTGCAGGCCGCCGGCGCCGGACACGCGAGGGCGAGGAAGCGGCCGTTCAGGACGGACCGGCACAGCAAGATCCGGACGGCGCAGGGCGTCCGGGACCGCCGGATGCGGCTCTCCCTCGACGTCGCGCGTGACTTCTTCGCGCTG…
19	BCC423	1	landrace	6		Gang Tuo Qing Ke 1 hao	Hordeum vulgare L. convar. vulgare var. subpyramidatum (Orl.) Mansf.	EA	EA	CHN	Sichuan	A	C	Thr	Asp	ATGTTGCCTTACCACCCTAACCCTCACGGTTTCTGGATCTCCCGAGAACCGCCCGCGCAGACGCCAAACCCTGCCAGCAGCTTCTCCATGGCGCCTCCCGCGCATCAGGACCATCAGATTCAGCACTACGACCACTTCTTCCCGGGCCATGGCAACCAGTTCAACTCCGAGACGCTGGAGGCGGTGCTCAGGCCGCGTCCGCCGGCTCCTCCTCTGGCGGACATGCCGCCGGGGAACGGGCCAAGAACTGGCGCAGTGCAGGCCGCCGGCGCCGGACACGCGAGGGCGAGGAAGCGGCCGTTCAGGACGGACCGGCACAGCAAGATCCGGACGGCGCAGGGCGTCCGGGACCGCCGGATGCGGCTCTCCCTCGACGTCGCGCGTGACTTCTTCGCGCTG…
20	BCC427	1	landrace	2		E Dong 85-1	Hordeum vulgare L. convar. distichon (L.) Alef. var. breve Alef.	EA	EA	CHN	Hubei	A	C	Thr	Asp	ATGTTGCCTTACCACCCTAACCCTCACGGTTTCTGGATCTCCCGAGAACCGCCCGCGCAGACGCCAAACCCTGCCAGCAGCTTCTCCATGGCGCCTCCCGCGCATCAGGACCATCAGATTCAGCACTACGACCACTTCTTCCCGGGCCATGGCAACCAGTTCAACTCCGAGACGCTGGAGGCGGTGCTCAGGCCGCGTCCGCCGGCTCCTCCTCTGGCGGACATGCCGCCGGGGAACGGGCCAAGAACTGGCGCAGTGCAGGCCGCCGGCGCCGGACACGCGAGGGCGAGGAAGCGGCCGTTCAGGACGGACCGGCACAGCAAGATCCGGACGGCGCAGGGCGTCCGGGACCGCCGGATGCGGCTCTCCCTCGACGTCGCGCGTGACTTCTTCGCGCTG…
21	BCC432	1	landrace	2		Fu 8	Hordeum vulgare L. convar. distichon (L.) Alef. var. nutans (Rode) Alef.	EA	EA	CHN	Nei Mongol	A	C	Thr	Asp	ATGTTGCCTTACCACCCTAACCCTCACGGTTTCTGGATCTCCCGAGAACCGCCCGCGCAGACGCCAAACCCTGCCAGCAGCTTCTCCATGGCGCCTCCCGCGCATCAGGACCATCAGATTCAGCACTACGACCACTTCTTCCCGGGCCATGGCAACCAGTTCAACTCCGAGACGCTGGAGGCGGTGCTCAGGCCGCGTCCGCCGGCTCCTCCTCTGGCGGACATGCCGCCGGGGAACGGGCCAAGAACTGGCGCAGTGCAGGCCGCCGGCGCCGGACACGCGAGGGCGAGGAAGCGGCCGTTCAGGACGGACCGGCACAGCAAGATCCGGACGGCGCAGGGCGTCCGGGACCGCCGGATGCGGCTCTCCCTCGACGTCGCGCGTGACTTCTTCGCGCTG…
22	BCC434	1	landrace	2		E nong 82-6003	Hordeum vulgare L. convar. distichon (L.) Alef. var. breve Alef.	EA	EA	CHN	Hubei	A	C	Thr	Asp	ATGTTGCCTTACCACCCTAACCCTCACGGTTTCTGGATCTCCCGAGAACCGCCCGCGCAGACGCCAAACCCTGCCAGCAGCTTCTCCATGGCGCCTCCCGCGCATCAGGACCATCAGATTCAGCACTACGACCACTTCTTCCCGGGCCATGGCAACCAGTTCAACTCCGAGACGCTGGAGGCGGTGCTCAGGCCGCGTCCGCCGGCTCCTCCTCTGGCGGACATGCCGCCGGGGAACGGGCCAAGAACTGGCGCAGTGCAGGCCGCCGGCGCCGGACACGCGAGGGCGAGGAAGCGGCCGTTCAGGACGGACCGGCACAGCAAGATCCGGACGGCGCAGGGCGTCCGGGACCGCCGGATGCGGCTCTCCCTCGACGTCGCGCGTGACTTCTTCGCGCTG…
23	BCC436	1	landrace	6		Vladivostok	Hordeum vulgare L. convar. vulgare var. hybernum Vib.	EA	EA	CHN	Manchuria	A	C	Thr	Asp	ATGTTGCCTTACCACCCTAACCCTCACGGTTTCTGGATCTCCCGAGAACCGCCCGCGCAGACGCCAAACCCTGCCAGCAGCTTCTCCATGGCGCCTCCCGCGCATCAGGACCATCAGATTCAGCACTACGACCACTTCTTCCCGGGCCATGGCAACCAGTTCAACTCCGAGACGCTGGAGGCGGTGCTCAGGCCGCGTCCGCCGGCTCCTCCTCTGGCGGACATGCCGCCGGGGAACGGGCCAAGAACTGGCGCAGTGCAGGCCGCCGGCGCCGGACACGCGAGGGCGAGGAAGCGGCCGTTCAGGACGGACCGGCACAGCAAGATCCGGACGGCGCAGGGCGTCCGGGACCGCCGGATGCGGCTCTCCCTCGACGTCGCGCGTGACTTCTTCGCGCTG…
24	BCC438	1	landrace	6		Manchuria Native 1	Hordeum vulgare L. convar. vulgare var. hybernum Vib.	EA	EA	CHN	Manchuria	A	C	Thr	Asp	ATGTTGCCTTACCACCCTAACCCTCACGGTTTCTGGATCTCCCGAGAACCGCCCGCGCAGACGCCAAACCCTGCCAGCAGCTTCTCCATGGCGCCTCCCGCGCATCAGGACCATCAGATTCAGCACTACGACCACTTCTTCCCGGGCCATGGCAACCAGTTCAACTCCGAGACGCTGGAGGCGGTGCTCAGGCCGCGTCCGCCGGCTCCTCCTCTGGCGGACATGCCGCCGGGGAACGGGCCAAGAACTGGCGCAGTGCAGGCCGCCGGCGCCGGACACGCGAGGGCGAGGAAGCGGCCGTTCAGGACGGACCGGCACAGCAAGATCCGGACGGCGCAGGGCGTCCGGGACCGCCGGATGCGGCTCTCCCTCGACGTCGCGCGTGACTTCTTCGCGCTG…
25	BCC439	1	landrace	6		Fengtien Black	Hordeum vulgare L. convar. vulgare var. nigrum (Willd.) Link	EA	EA	CHN	Manchuria	A	C	Thr	Asp	ATGTTGCCTTACCACCCTAACCCTCACGGTTTCTGGATCTCCCGAGAACCGCCCGCGCAGACGCCAAACCCTGCCAGCAGCTTCTCCATGGCGCCTCCCGCGCATCAGGACCATCAGATTCAGCACTACGACCACTTCTTCCCGGGCCATGGCAACCAGTTCAACTCCGAGACGCTGGAGGCGGTGCTCAGGCCGCGTCCGCCGGCTCCTCCTCTGGCGGACATGCCGCCGGGGAACGGGCCAAGAACTGGCGCAGTGCAGGCCGCCGGCGCCGGACACGCGAGGGCGAGGAAGCGGCCGTTCAGGACGGACCGGCACAGCAAGATCCGGACGGCGCAGGGCGTCCGGGACCGCCGGATGCGGCTCTCCCTCGACGTCGCGCGTGACTTCTTCGCGCTG…
26	BCC445	1	landrace	6		Fuchin	Hordeum vulgare L. convar. vulgare var. hybernum Vib.	EA	EA	CHN	Manchuria	A	C	Thr	Asp	ATGTTGCCTTACCACCCTAACCCTCACGGTTTCTGGATCTCCCGAGAACCGCCCGCGCAGACGCCAAACCCTGCCAGCAGCTTCTCCATGGCGCCTCCCGCGCATCAGGACCATCAGATTCAGCACTACGACCACTTCTTCCCGGGCCATGGCAACCAGTTCAACTCCGAGACGCTGGAGGCGGTGCTCAGGCCGCGTCCGCCGGCTCCTCCTCTGGCGGACATGCCGCCGGGGAACGGGCCAAGAACTGGCGCAGTGCAGGCCGCCGGCGCCGGACACGCGAGGGCGAGGAAGCGGCCGTTCAGGACGGACCGGCACAGCAAGATCCGGACGGCGCAGGGCGTCCGGGACCGCCGGATGCGGCTCTCCCTCGACGTCGCGCGTGACTTCTTCGCGCTG…
27	BCC446	1	landrace	6		Harbin Native	Hordeum vulgare L. convar. vulgare var. hybernum Vib.	EA	EA	CHN	Manchuria	A	C	Thr	Asp	ATGTTGCCTTACCACCCTAACCCTCACGGTTTCTGGATCTCCCGAGAACCGCCCGCGCAGACGCCAAACCCTGCCAGCAGCTTCTCCATGGCGCCTCCCGCGCATCAGGACCATCAGATTCAGCACTACGACCACTTCTTCCCGGGCCATGGCAACCAGTTCAACTCCGAGACGCTGGAGGCGGTGCTCAGGCCGCGTCCGCCGGCTCCTCCTCTGGCGGACATGCCGCCGGGGAACGGGCCAAGAACTGGCGCAGTGCAGGCCGCCGGCGCCGGACACGCGAGGGCGAGGAAGCGGCCGTTCAGGACGGACCGGCACAGCAAGATCCGGACGGCGCAGGGCGTCCGGGACCGCCGGATGCGGCTCTCCCTCGACGTCGCGCGTGACTTCTTCGCGCTG…
28	BCC447	1	landrace	6		Mulan	Hordeum vulgare L. convar. vulgare var. hybernum Vib.	EA	EA	CHN	Manchuria	A	C	Thr	Asp	ATGTTGCCTTACCACCCTAACCCTCACGGTTTCTGGATCTCCCGAGAACCGCCCGCGCAGACGCCAAACCCTGCCAGCAGCTTCTCCATGGCGCCTCCCGCGCATCAGGACCATCAGATTCAGCACTACGACCACTTCTTCCCGGGCCATGGCAACCAGTTCAACTCCGAGACGCTGGAGGCGGTGCTCAGGCCGCGTCCGCCGGCTCCTCCTCTGGCGGACATGCCGCCGGGGAACGGGCCAAGAACTGGCGCAGTGCAGGCCGCCGGCGCCGGACACGCGAGGGCGAGGAAGCGGCCGTTCAGGACGGACCGGCACAGCAAGATCCGGACGGCGCAGGGCGTCCGGGACCGCCGGATGCGGCTCTCCCTCGACGTCGCGCGTGACTTCTTCGCGCTG…
29	BCC502	2	landrace	6		Itu Native	Hordeum vulgare L. convar. vulgare var. hybernum Vib.	EA	EA	CHN	Tsingtao	G	C	Ala	Asp	ATGTTGCCTTACCACCCTAACCCTCACGGTTTCTGGATCTCCCGAGAACCGCCCGCGCAGGCGCCAAACCCTGCCAGCAGCTTCTCCATGGCGCCTCCCGCGCATCAGGACCATCAGATTCAGCACTACGACCACTTCTTCCCGGGCCATGGCAACCAGTTCAACTCCGAGACGCTGGAGGCGGTGCTCAGGCCGCGTCCGCCGGCTCCTCCTCTGGCGGACATGCCGCCGGGGAACGGGCCAAGAACTGGCGCAGTGCAGGCCGCCGGCGCCGGACACGCGAGGGCGAGGAAGCGGCCGTTCAGGACGGACCGGCACAGCAAGATCCGGACGGCGCAGGGCGTCCGGGACCGCCGGATGCGGCTCTCCCTCGACGTCGCGCGTGACTTCTTCGCGCTG…
30	BCC524	1	landrace	6		Rajkiran	Hordeum vulgare L. convar. vulgare var. breviaristatum (Vav.) Mansf.	EA	EA	IND		A	C	Thr	Asp	ATGTTGCCTTACCACCCTAACCCTCACGGTTTCTGGATCTCCCGAGAACCGCCCGCGCAGACGCCAAACCCTGCCAGCAGCTTCTCCATGGCGCCTCCCGCGCATCAGGACCATCAGATTCAGCACTACGACCACTTCTTCCCGGGCCATGGCAACCAGTTCAACTCCGAGACGCTGGAGGCGGTGCTCAGGCCGCGTCCGCCGGCTCCTCCTCTGGCGGACATGCCGCCGGGGAACGGGCCAAGAACTGGCGCAGTGCAGGCCGCCGGCGCCGGACACGCGAGGGCGAGGAAGCGGCCGTTCAGGACGGACCGGCACAGCAAGATCCGGACGGCGCAGGGCGTCCGGGACCGCCGGATGCGGCTCTCCCTCGACGTCGCGCGTGACTTCTTCGCGCTG…
31	BCC526	1	landrace	6		C-138	Hordeum vulgare L. convar. vulgare var. rikotense Regel	EA	EA	IND		A	C	Thr	Asp	ATGTTGCCTTACCACCCTAACCCTCACGGTTTCTGGATCTCCCGAGAACCGCCCGCGCAGACGCCAAACCCTGCCAGCAGCTTCTCCATGGCGCCTCCCGCGCATCAGGACCATCAGATTCAGCACTACGACCACTTCTTCCCGGGCCATGGCAACCAGTTCAACTCCGAGACGCTGGAGGCGGTGCTCAGGCCGCGTCCGCCGGCTCCTCCTCTGGCGGACATGCCGCCGGGGAACGGGCCAAGAACTGGCGCAGTGCAGGCCGCCGGCGCCGGACACGCGAGGGCGAGGAAGCGGCCGTTCAGGACGGACCGGCACAGCAAGATCCGGACGGCGCAGGGCGTCCGGGACCGCCGGATGCGGCTCTCCCTCGACGTCGCGCGTGACTTCTTCGCGCTG…
32	BCC527	1	landrace	6		BHS169	Hordeum vulgare L. convar. vulgare var. breviaristatum (Vav.) Mansf.	EA	EA	IND		A	C	Thr	Asp	ATGTTGCCTTACCACCCTAACCCTCACGGTTTCTGGATCTCCCGAGAACCGCCCGCGCAGACGCCAAACCCTGCCAGCAGCTTCTCCATGGCGCCTCCCGCGCATCAGGACCATCAGATTCAGCACTACGACCACTTCTTCCCGGGCCATGGCAACCAGTTCAACTCCGAGACGCTGGAGGCGGTGCTCAGGCCGCGTCCGCCGGCTCCTCCTCTGGCGGACATGCCGCCGGGGAACGGGCCAAGAACTGGCGCAGTGCAGGCCGCCGGCGCCGGACACGCGAGGGCGAGGAAGCGGCCGTTCAGGACGGACCGGCACAGCAAGATCCGGACGGCGCAGGGCGTCCGGGACCGCCGGATGCGGCTCTCCCTCGACGTCGCGCGTGACTTCTTCGCGCTG…
33	BCC532	1	landrace	6		Ratna	Hordeum vulgare L. convar. vulgare var. hybernum Vib.	EA	EA	IND		A	C	Thr	Asp	ATGTTGCCTTACCACCCTAACCCTCACGGTTTCTGGATCTCCCGAGAACCGCCCGCGCAGACGCCAAACCCTGCCAGCAGCTTCTCCATGGCGCCTCCCGCGCATCAGGACCATCAGATTCAGCACTACGACCACTTCTTCCCGGGCCATGGCAACCAGTTCAACTCCGAGACGCTGGAGGCGGTGCTCAGGCCGCGTCCGCCGGCTCCTCCTCTGGCGGACATGCCGCCGGGGAACGGGCCAAGAACTGGCGCAGTGCAGGCCGCCGGCGCCGGACACGCGAGGGCGAGGAAGCGGCCGTTCAGGACGGACCGGCACAGCAAGATCCGGACGGCGCAGGGCGTCCGGGACCGCCGGATGCGGCTCTCCCTCGACGTCGCGCGTGACTTCTTCGCGCTG…
34	BCC533	1	landrace	6		Lakhan	Hordeum vulgare L. convar. vulgare var. hybernum Vib.	EA	EA	IND		A	C	Thr	Asp	ATGTTGCCTTACCACCCTAACCCTCACGGTTTCTGGATCTCCCGAGAACCGCCCGCGCAGACGCCAAACCCTGCCAGCAGCTTCTCCATGGCGCCTCCCGCGCATCAGGACCATCAGATTCAGCACTACGACCACTTCTTCCCGGGCCATGGCAACCAGTTCAACTCCGAGACGCTGGAGGCGGTGCTCAGGCCGCGTCCGCCGGCTCCTCCTCTGGCGGACATGCCGCCGGGGAACGGGCCAAGAACTGGCGCAGTGCAGGCCGCCGGCGCCGGACACGCGAGGGCGAGGAAGCGGCCGTTCAGGACGGACCGGCACAGCAAGATCCGGACGGCGCAGGGCGTCCGGGACCGCCGGATGCGGCTCTCCCTCGACGTCGCGCGTGACTTCTTCGCGCTG…
35	BCC535	1	landrace	6		PL 172	Hordeum vulgare L. convar. vulgare var. hybernum Vib.	EA	EA	IND		A	C	Thr	Asp	ATGTTGCCTTACCACCCTAACCCTCACGGTTTCTGGATCTCCCGAGAACCGCCCGCGCAGACGCCAAACCCTGCCAGCAGCTTCTCCATGGCGCCTCCCGCGCATCAGGACCATCAGATTCAGCACTACGACCACTTCTTCCCGGGCCATGGCAACCAGTTCAACTCCGAGACGCTGGAGGCGGTGCTCAGGCCGCGTCCGCCGGCTCCTCCTCTGGCGGACATGCCGCCGGGGAACGGGCCAAGAACTGGCGCAGTGCAGGCCGCCGGCGCCGGACACGCGAGGGCGAGGAAGCGGCCGTTCAGGACGGACCGGCACAGCAAGATCCGGACGGCGCAGGGCGTCCGGGACCGCCGGATGCGGCTCTCCCTCGACGTCGCGCGTGACTTCTTCGCGCTG…
36	BCC538	2	landrace	6		Rewari	Hordeum vulgare L. convar. vulgare var. hybernum Vib.	EA	EA	IND		G	C	Ala	Asp	ATGTTGCCTTACCACCCTAACCCTCACGGTTTCTGGATCTCCCGAGAACCGCCCGCGCAGGCGCCAAACCCTGCCAGCAGCTTCTCCATGGCGCCTCCCGCGCATCAGGACCATCAGATTCAGCACTACGACCACTTCTTCCCGGGCCATGGCAACCAGTTCAACTCCGAGACGCTGGAGGCGGTGCTCAGGCCGCGTCCGCCGGCTCCTCCTCTGGCGGACATGCCGCCGGGGAACGGGCCAAGAACTGGCGCAGTGCAGGCCGCCGGCGCCGGACACGCGAGGGCGAGGAAGCGGCCGTTCAGGACGGACCGGCACAGCAAGATCCGGACGGCGCAGGGCGTCCGGGACCGCCGGATGCGGCTCTCCCTCGACGTCGCGCGTGACTTCTTCGCGCTG…
37	BCC551	1	landrace	6		Churtanchan 1	Hordeum vulgare L. convar. vulgare var. hybernum Vib.	EA	EA	IND		A	C	Thr	Asp	ATGTTGCCTTACCACCCTAACCCTCACGGTTTCTGGATCTCCCGAGAACCGCCCGCGCAGACGCCAAACCCTGCCAGCAGCTTCTCCATGGCGCCTCCCGCGCATCAGGACCATCAGATTCAGCACTACGACCACTTCTTCCCGGGCCATGGCAACCAGTTCAACTCCGAGACGCTGGAGGCGGTGCTCAGGCCGCGTCCGCCGGCTCCTCCTCTGGCGGACATGCCGCCGGGGAACGGGCCAAGAACTGGCGCAGTGCAGGCCGCCGGCGCCGGACACGCGAGGGCGAGGAAGCGGCCGTTCAGGACGGACCGGCACAGCAAGATCCGGACGGCGCAGGGCGTCCGGGACCGCCGGATGCGGCTCTCCCTCGACGTCGCGCGTGACTTCTTCGCGCTG…
38	BCC577	1	landrace	6		Pandukeshwar 2	Hordeum vulgare L. convar. vulgare var. hybernum Vib.	EA	EA	IND		A	C	Thr	Asp	ATGTTGCCTTACCACCCTAACCCTCACGGTTTCTGGATCTCCCGAGAACCGCCCGCGCAGACGCCAAACCCTGCCAGCAGCTTCTCCATGGCGCCTCCCGCGCATCAGGACCATCAGATTCAGCACTACGACCACTTCTTCCCGGGCCATGGCAACCAGTTCAACTCCGAGACGCTGGAGGCGGTGCTCAGGCCGCGTCCGCCGGCTCCTCCTCTGGCGGACATGCCGCCGGGGAACGGGCCAAGAACTGGCGCAGTGCAGGCCGCCGGCGCCGGACACGCGAGGGCGAGGAAGCGGCCGTTCAGGACGGACCGGCACAGCAAGATCCGGACGGCGCAGGGCGTCCGGGACCGCCGGATGCGGCTCTCCCTCGACGTCGCGCGTGACTTCTTCGCGCTG…
39	BCC579	1	landrace	6		Bijoria	Hordeum vulgare L. convar. vulgare var. hybernum Vib.	EA	EA	IND		A	C	Thr	Asp	ATGTTGCCTTACCACCCTAACCCTCACGGTTTCTGGATCTCCCGAGAACCGCCCGCGCAGACGCCAAACCCTGCCAGCAGCTTCTCCATGGCGCCTCCCGCGCATCAGGACCATCAGATTCAGCACTACGACCACTTCTTCCCGGGCCATGGCAACCAGTTCAACTCCGAGACGCTGGAGGCGGTGCTCAGGCCGCGTCCGCCGGCTCCTCCTCTGGCGGACATGCCGCCGGGGAACGGGCCAAGAACTGGCGCAGTGCAGGCCGCCGGCGCCGGACACGCGAGGGCGAGGAAGCGGCCGTTCAGGACGGACCGGCACAGCAAGATCCGGACGGCGCAGGGCGTCCGGGACCGCCGGATGCGGCTCTCCCTCGACGTCGCGCGTGACTTCTTCGCGCTG…
40	BCC581	2	landrace	6		Bana	Hordeum vulgare L. convar. vulgare var. hybernum Vib.	EA	EA	IND		G	C	Ala	Asp	ATGTTGCCTTACCACCCTAACCCTCACGGTTTCTGGATCTCCCGAGAACCGCCCGCGCAGGCGCCAAACCCTGCCAGCAGCTTCTCCATGGCGCCTCCCGCGCATCAGGACCATCAGATTCAGCACTACGACCACTTCTTCCCGGGCCATGGCAACCAGTTCAACTCCGAGACGCTGGAGGCGGTGCTCAGGCCGCGTCCGCCGGCTCCTCCTCTGGCGGACATGCCGCCGGGGAACGGGCCAAGAACTGGCGCAGTGCAGGCCGCCGGCGCCGGACACGCGAGGGCGAGGAAGCGGCCGTTCAGGACGGACCGGCACAGCAAGATCCGGACGGCGCAGGGCGTCCGGGACCGCCGGATGCGGCTCTCCCTCGACGTCGCGCGTGACTTCTTCGCGCTG…
41	BCC625	1	landrace	6		Dairokkaku	Hordeum vulgare L. convar. vulgare var. subpyramidatum (Orl.) Mansf.	EA	EA	JPN	Nagano	A	C	Thr	Asp	ATGTTGCCTTACCACCCTAACCCTCACGGTTTCTGGATCTCCCGAGAACCGCCCGCGCAGACGCCAAACCCTGCCAGCAGCTTCTCCATGGCGCCTCCCGCGCATCAGGACCATCAGATTCAGCACTACGACCACTTCTTCCCGGGCCATGGCAACCAGTTCAACTCCGAGACGCTGGAGGCGGTGCTCAGGCCGCGTCCGCCGGCTCCTCCTCTGGCGGACATGCCGCCGGGGAACGGGCCAAGAACTGGCGCAGTGCAGGCCGCCGGCGCCGGACACGCGAGGGCGAGGAAGCGGCCGTTCAGGACGGACCGGCACAGCAAGATCCGGACGGCGCAGGGCGTCCGGGACCGCCGGATGCGGCTCTCCCTCGACGTCGCGCGTGACTTCTTCGCGCTG…
42	BCC642	1	landrace	6		Nigatsuko	Hordeum vulgare L. convar. vulgare var. hybernum Vib.	EA	EA	JPN	Kagoshima	A	C	Thr	Asp	ATGTTGCCTTACCACCCTAACCCTCACGGTTTCTGGATCTCCCGAGAACCGCCCGCGCAGACGCCAAACCCTGCCAGCAGCTTCTCCATGGCGCCTCCCGCGCATCAGGACCATCAGATTCAGCACTACGACCACTTCTTCCCGGGCCATGGCAACCAGTTCAACTCCGAGACGCTGGAGGCGGTGCTCAGGCCGCGTCCGCCGGCTCCTCCTCTGGCGGACATGCCGCCGGGGAACGGGCCAAGAACTGGCGCAGTGCAGGCCGCCGGCGCCGGACACGCGAGGGCGAGGAAGCGGCCGTTCAGGACGGACCGGCACAGCAAGATCCGGACGGCGCAGGGCGTCCGGGACCGCCGGATGCGGCTCTCCCTCGACGTCGCGCGTGACTTCTTCGCGCTG…
43	BCC666	1	landrace	6		Buhobori	Hordeum vulgare L. convar. vulgare var. densum Sér.	EA	EA	KOR		A	C	Thr	Asp	ATGTTGCCTTACCACCCTAACCCTCACGGTTTCTGGATCTCCCGAGAACCGCCCGCGCAGACGCCAAACCCTGCCAGCAGCTTCTCCATGGCGCCTCCCGCGCATCAGGACCATCAGATTCAGCACTACGACCACTTCTTCCCGGGCCATGGCAACCAGTTCAACTCCGAGACGCTGGAGGCGGTGCTCAGGCCGCGTCCGCCGGCTCCTCCTCTGGCGGACATGCCGCCGGGGAACGGGCCAAGAACTGGCGCAGTGCAGGCCGCCGGCGCCGGACACGCGAGGGCGAGGAAGCGGCCGTTCAGGACGGACCGGCACAGCAAGATCCGGACGGCGCAGGGCGTCCGGGACCGCCGGATGCGGCTCTCCCTCGACGTCGCGCGTGACTTCTTCGCGCTG…
44	BCC667	1	landrace	6		Namhaebori	Hordeum vulgare L. convar. vulgare var. densum Sér.	EA	EA	KOR		A	C	Thr	Asp	ATGTTGCCTTACCACCCTAACCCTCACGGTTTCTGGATCTCCCGAGAACCGCCCGCGCAGACGCCAAACCCTGCCAGCAGCTTCTCCATGGCGCCTCCCGCGCATCAGGACCATCAGATTCAGCACTACGACCACTTCTTCCCGGGCCATGGCAACCAGTTCAACTCCGAGACGCTGGAGGCGGTGCTCAGGCCGCGTCCGCCGGCTCCTCCTCTGGCGGACATGCCGCCGGGGAACGGGCCAAGAACTGGCGCAGTGCAGGCCGCCGGCGCCGGACACGCGAGGGCGAGGAAGCGGCCGTTCAGGACGGACCGGCACAGCAAGATCCGGACGGCGCAGGGCGTCCGGGACCGCCGGATGCGGCTCTCCCTCGACGTCGCGCGTGACTTCTTCGCGCTG…
45	BCC675	1	landrace	2		Hyanmaeg	Hordeum vulgare L. convar. distichon (L.) Alef. var. nutans (Rode) Alef.	EA	EA	KOR		A	C	Thr	Asp	ATGTTGCCTTACCACCCTAACCCTCACGGTTTCTGGATCTCCCGAGAACCGCCCGCGCAGACGCCAAACCCTGCCAGCAGCTTCTCCATGGCGCCTCCCGCGCATCAGGACCATCAGATTCAGCACTACGACCACTTCTTCCCGGGCCATGGCAACCAGTTCAACTCCGAGACGCTGGAGGCGGTGCTCAGGCCGCGTCCGCCGGCTCCTCCTCTGGCGGACATGCCGCCGGGGAACGGGCCAAGAACTGGCGCAGTGCAGGCCGCCGGCGCCGGACACGCGAGGGCGAGGAAGCGGCCGTTCAGGACGGACCGGCACAGCAAGATCCGGACGGCGCAGGGCGTCCGGGACCGCCGGATGCGGCTCTCCCTCGACGTCGCGCGTGACTTCTTCGCGCTG…
46	BCC695	1	landrace	6		Tongyeong Covered 1	Hordeum vulgare L. convar. vulgare var. densum Sér.	EA	EA	KOR	Gyeongsangnam	A	C	Thr	Asp	ATGTTGCCTTACCACCCTAACCCTCACGGTTTCTGGATCTCCCGAGAACCGCCCGCGCAGACGCCAAACCCTGCCAGCAGCTTCTCCATGGCGCCTCCCGCGCATCAGGACCATCAGATTCAGCACTACGACCACTTCTTCCCGGGCCATGGCAACCAGTTCAACTCCGAGACGCTGGAGGCGGTGCTCAGGCCGCGTCCGCCGGCTCCTCCTCTGGCGGACATGCCGCCGGGGAACGGGCCAAGAACTGGCGCAGTGCAGGCCGCCGGCGCCGGACACGCGAGGGCGAGGAAGCGGCCGTTCAGGACGGACCGGCACAGCAAGATCCGGACGGCGCAGGGCGTCCGGGACCGCCGGATGCGGCTCTCCCTCGACGTCGCGCGTGACTTCTTCGCGCTG…
47	BCC718	1	landrace	6		Sariweon Yugmobori 1	Hordeum vulgare L. convar. vulgare var. hybernum Vib.	EA	EA	KOR	Hwanghae	A	C	Thr	Asp	ATGTTGCCTTACCACCCTAACCCTCACGGTTTCTGGATCTCCCGAGAACCGCCCGCGCAGACGCCAAACCCTGCCAGCAGCTTCTCCATGGCGCCTCCCGCGCATCAGGACCATCAGATTCAGCACTACGACCACTTCTTCCCGGGCCATGGCAACCAGTTCAACTCCGAGACGCTGGAGGCGGTGCTCAGGCCGCGTCCGCCGGCTCCTCCTCTGGCGGACATGCCGCCGGGGAACGGGCCAAGAACTGGCGCAGTGCAGGCCGCCGGCGCCGGACACGCGAGGGCGAGGAAGCGGCCGTTCAGGACGGACCGGCACAGCAAGATCCGGACGGCGCAGGGCGTCCGGGACCGCCGGATGCGGCTCTCCCTCGACGTCGCGCGTGACTTCTTCGCGCTG…
48	BCC719	1	landrace	6		Senshutsu 18	Hordeum vulgare L. convar. vulgare var. hybernum Vib.	EA	EA	KOR		A	C	Thr	Asp	ATGTTGCCTTACCACCCTAACCCTCACGGTTTCTGGATCTCCCGAGAACCGCCCGCGCAGACGCCAAACCCTGCCAGCAGCTTCTCCATGGCGCCTCCCGCGCATCAGGACCATCAGATTCAGCACTACGACCACTTCTTCCCGGGCCATGGCAACCAGTTCAACTCCGAGACGCTGGAGGCGGTGCTCAGGCCGCGTCCGCCGGCTCCTCCTCTGGCGGACATGCCGCCGGGGAACGGGCCAAGAACTGGCGCAGTGCAGGCCGCCGGCGCCGGACACGCGAGGGCGAGGAAGCGGCCGTTCAGGACGGACCGGCACAGCAAGATCCGGACGGCGCAGGGCGTCCGGGACCGCCGGATGCGGCTCTCCCTCGACGTCGCGCGTGACTTCTTCGCGCTG…
49	BCC729	1	landrace	6		Gupo Covered 2	Hordeum vulgare L. convar. vulgare var. subpyramidatum (Orl.) Mansf.	EA	EA	KOR	Gyeongsangnam	A	C	Thr	Asp	ATGTTGCCTTACCACCCTAACCCTCACGGTTTCTGGATCTCCCGAGAACCGCCCGCGCAGACGCCAAACCCTGCCAGCAGCTTCTCCATGGCGCCTCCCGCGCATCAGGACCATCAGATTCAGCACTACGACCACTTCTTCCCGGGCCATGGCAACCAGTTCAACTCCGAGACGCTGGAGGCGGTGCTCAGGCCGCGTCCGCCGGCTCCTCCTCTGGCGGACATGCCGCCGGGGAACGGGCCAAGAACTGGCGCAGTGCAGGCCGCCGGCGCCGGACACGCGAGGGCGAGGAAGCGGCCGTTCAGGACGGACCGGCACAGCAAGATCCGGACGGCGCAGGGCGTCCGGGACCGCCGGATGCGGCTCTCCCTCGACGTCGCGCGTGACTTCTTCGCGCTG…
50	BCC732	2	landrace	6		Gho 4	Hordeum vulgare L. convar. vulgare var. hybernum Vib.	EA	EA	NPL		G	C	Ala	Asp	ATGTTGCCTTACCACCCTAACCCTCACGGTTTCTGGATCTCCCGAGAACCGCCCGCGCAGGCGCCAAACCCTGCCAGCAGCTTCTCCATGGCGCCTCCCGCGCATCAGGACCATCAGATTCAGCACTACGACCACTTCTTCCCGGGCCATGGCAACCAGTTCAACTCCGAGACGCTGGAGGCGGTGCTCAGGCCGCGTCCGCCGGCTCCTCCTCTGGCGGACATGCCGCCGGGGAACGGGCCAAGAACTGGCGCAGTGCAGGCCGCCGGCGCCGGACACGCGAGGGCGAGGAAGCGGCCGTTCAGGACGGACCGGCACAGCAAGATCCGGACGGCGCAGGGCGTCCGGGACCGCCGGATGCGGCTCTCCCTCGACGTCGCGCGTGACTTCTTCGCGCTG…
51	BCC745	1	landrace	6		Macha Khola 1	Hordeum vulgare L. convar. vulgare var. subparallelum (Orl.) Mansf.	EA	EA	NPL		A	C	Thr	Asp	ATGTTGCCTTACCACCCTAACCCTCACGGTTTCTGGATCTCCCGAGAACCGCCCGCGCAGACGCCAAACCCTGCCAGCAGCTTCTCCATGGCGCCTCCCGCGCATCAGGACCATCAGATTCAGCACTACGACCACTTCTTCCCGGGCCATGGCAACCAGTTCAACTCCGAGACGCTGGAGGCGGTGCTCAGGCCGCGTCCGCCGGCTCCTCCTCTGGCGGACATGCCGCCGGGGAACGGGCCAAGAACTGGCGCAGTGCAGGCCGCCGGCGCCGGACACGCGAGGGCGAGGAAGCGGCCGTTCAGGACGGACCGGCACAGCAAGATCCGGACGGCGCAGGGCGTCCGGGACCGCCGGATGCGGCTCTCCCTCGACGTCGCGCGTGACTTCTTCGCGCTG…
52	BCC759	1	landrace	6		Kagbeni 2	Hordeum vulgare L. convar. vulgare var. hybernum Vib.	EA	EA	NPL		A	C	Thr	Asp	ATGTTGCCTTACCACCCTAACCCTCACGGTTTCTGGATCTCCCGAGAACCGCCCGCGCAGACGCCAAACCCTGCCAGCAGCTTCTCCATGGCGCCTCCCGCGCATCAGGACCATCAGATTCAGCACTACGACCACTTCTTCCCGGGCCATGGCAACCAGTTCAACTCCGAGACGCTGGAGGCGGTGCTCAGGCCGCGTCCGCCGGCTCCTCCTCTGGCGGACATGCCGCCGGGGAACGGGCCAAGAACTGGCGCAGTGCAGGCCGCCGGCGCCGGACACGCGAGGGCGAGGAAGCGGCCGTTCAGGACGGACCGGCACAGCAAGATCCGGACGGCGCAGGGCGTCCGGGACCGCCGGATGCGGCTCTCCCTCGACGTCGCGCGTGACTTCTTCGCGCTG…
53	BCC761	1	landrace	6		Ulleri 2	Hordeum vulgare L. convar. vulgare var. parallelum Körn.	EA	EA	NPL	Upper Kali Gandaki Basin, Ulleri	A	C	Thr	Asp	ATGTTGCCTTACCACCCTAACCCTCACGGTTTCTGGATCTCCCGAGAACCGCCCGCGCAGACGCCAAACCCTGCCAGCAGCTTCTCCATGGCGCCTCCCGCGCATCAGGACCATCAGATTCAGCACTACGACCACTTCTTCCCGGGCCATGGCAACCAGTTCAACTCCGAGACGCTGGAGGCGGTGCTCAGGCCGCGTCCGCCGGCTCCTCCTCTGGCGGACATGCCGCCGGGGAACGGGCCAAGAACTGGCGCAGTGCAGGCCGCCGGCGCCGGACACGCGAGGGCGAGGAAGCGGCCGTTCAGGACGGACCGGCACAGCAAGATCCGGACGGCGCAGGGCGTCCGGGACCGCCGGATGCGGCTCTCCCTCGACGTCGCGCGTGACTTCTTCGCGCTG…
54	BCC766	2	intermedium	6		Ulleri 10	Hordeum vulgare L. convar. intermedium (Körn.) Mansf. var. atratum (Vav. et Orl.) Mansf.	EA	EA	NPL	Upper Kali Gandaki Basin, Ulleri	G	C	Ala	Asp	ATGTTGCCTTACCACCCTAACCCTCACGGTTTCTGGATCTCCCGAGAACCGCCCGCGCAGGCGCCAAACCCTGCCAGCAGCTTCTCCATGGCGCCTCCCGCGCATCAGGACCATCAGATTCAGCACTACGACCACTTCTTCCCGGGCCATGGCAACCAGTTCAACTCCGAGACGCTGGAGGCGGTGCTCAGGCCGCGTCCGCCGGCTCCTCCTCTGGCGGACATGCCGCCGGGGAACGGGCCAAGAACTGGCGCAGTGCAGGCCGCCGGCGCCGGACACGCGAGGGCGAGGAAGCGGCCGTTCAGGACGGACCGGCACAGCAAGATCCGGACGGCGCAGGGCGTCCGGGACCGCCGGATGCGGCTCTCCCTCGACGTCGCGCGTGACTTCTTCGCGCTG…
55	BCC768	1	intermedium	6		Ulleri 20	Hordeum vulgare L. convar. intermedium (Körn.) Mansf. var. haxtoni Körn.	EA	EA	NPL	Upper Kali Gandaki Basin, Ulleri	A	C	Thr	Asp	ATGTTGCCTTACCACCCTAACCCTCACGGTTTCTGGATCTCCCGAGAACCGCCCGCGCAGACGCCAAACCCTGCCAGCAGCTTCTCCATGGCGCCTCCCGCGCATCAGGACCATCAGATTCAGCACTACGACCACTTCTTCCCGGGCCATGGCAACCAGTTCAACTCCGAGACGCTGGAGGCGGTGCTCAGGCCGCGTCCGCCGGCTCCTCCTCTGGCGGACATGCCGCCGGGGAACGGGCCAAGAACTGGCGCAGTGCAGGCCGCCGGCGCCGGACACGCGAGGGCGAGGAAGCGGCCGTTCAGGACGGACCGGCACAGCAAGATCCGGACGGCGCAGGGCGTCCGGGACCGCCGGATGCGGCTCTCCCTCGACGTCGCGCGTGACTTCTTCGCGCTG…
56	BCC776	1	landrace	6		TKN24b	Hordeum vulgare L. convar. vulgare var. breviaristatum (Vav.) Mansf.	EA	EA	NPL	Sabat	A	C	Thr	Asp	ATGTTGCCTTACCACCCTAACCCTCACGGTTTCTGGATCTCCCGAGAACCGCCCGCGCAGACGCCAAACCCTGCCAGCAGCTTCTCCATGGCGCCTCCCGCGCATCAGGACCATCAGATTCAGCACTACGACCACTTCTTCCCGGGCCATGGCAACCAGTTCAACTCCGAGACGCTGGAGGCGGTGCTCAGGCCGCGTCCGCCGGCTCCTCCTCTGGCGGACATGCCGCCGGGGAACGGGCCAAGAACTGGCGCAGTGCAGGCCGCCGGCGCCGGACACGCGAGGGCGAGGAAGCGGCCGTTCAGGACGGACCGGCACAGCAAGATCCGGACGGCGCAGGGCGTCCGGGACCGCCGGATGCGGCTCTCCCTCGACGTCGCGCGTGACTTCTTCGCGCTG…
57	BCC801	1	landrace	2		AC Oxbow	Hordeum vulgare L.	AM	AM	CAN		A	C	Thr	Asp	ATGTTGCCTTACCACCCTAACCCTCACGGTTTCTGGATCTCCCGAGAACCGCCCGCGCAGACGCCAAACCCTGCCAGCAGCTTCTCCATGGCGCCTCCCGCGCATCAGGACCATCAGATTCAGCACTACGACCACTTCTTCCCGGGCCATGGCAACCAGTTCAACTCCGAGACGCTGGAGGCGGTGCTCAGGCCGCGTCCGCCGGCTCCTCCTCTGGCGGACATGCCGCCGGGGAACGGGCCAAGAACTGGCGCAGTGCAGGCCGCCGGCGCCGGACACGCGAGGGCGAGGAAGCGGCCGTTCAGGACGGACCGGCACAGCAAGATCCGGACGGCGCAGGGCGTCCGGGACCGCCGGATGCGGCTCTCCCTCGACGTCGCGCGTGACTTCTTCGCGCTG…
58	BCC806	2	landrace	6		Aliso	Hordeum vulgare L.	AM	AM	MEX		G	C	Ala	Asp	ATGTTGCCTTACCACCCTAACCCTCACGGTTTCTGGATCTCCCGAGAACCGCCCGCGCAGGCGCCAAACCCTGCCAGCAGCTTCTCCATGGCGCCTCCCGCGCATCAGGACCATCAGATTCAGCACTACGACCACTTCTTCCCGGGCCATGGCAACCAGTTCAACTCCGAGACGCTGGAGGCGGTGCTCAGGCCGCGTCCGCCGGCTCCTCCTCTGGCGGACATGCCGCCGGGGAACGGGCCAAGAACTGGCGCAGTGCAGGCCGCCGGCGCCGGACACGCGAGGGCGAGGAAGCGGCCGTTCAGGACGGACCGGCACAGCAAGATCCGGACGGCGCAGGGCGTCCGGGACCGCCGGATGCGGCTCTCCCTCGACGTCGCGCGTGACTTCTTCGCGCTG…
59	BCC807	2	landrace	6		Ancap 2	Hordeum vulgare L. convar. vulgare var. coerulescens Sér.	AM	AM	URY		G	C	Ala	Asp	ATGTTGCCTTACCACCCTAACCCTCACGGTTTCTGGATCTCCCGAGAACCGCCCGCGCAGGCGCCAAACCCTGCCAGCAGCTTCTCCATGGCGCCTCCCGCGCATCAGGACCATCAGATTCAGCACTACGACCACTTCTTCCCGGGCCATGGCAACCAGTTCAACTCCGAGACGCTGGAGGCGGTGCTCAGGCCGCGTCCGCCGGCTCCTCCTCTGGCGGACATGCCGCCGGGGAACGGGCCAAGAACTGGCGCAGTGCAGGCCGCCGGCGCCGGACACGCGAGGGCGAGGAAGCGGCCGTTCAGGACGGACCGGCACAGCAAGATCCGGACGGCGCAGGGCGTCCGGGACCGCCGGATGCGGCTCTCCCTCGACGTCGCGCGTGACTTCTTCGCGCTG…
60	BCC812	1	landrace	2		Arupo	Hordeum vulgare L.	AM	AM	MEX		A	C	Thr	Asp	ATGTTGCCTTACCACCCTAACCCTCACGGTTTCTGGATCTCCCGAGAACCGCCCGCGCAGACGCCAAACCCTGCCAGCAGCTTCTCCATGGCGCCTCCCGCGCATCAGGACCATCAGATTCAGCACTACGACCACTTCTTCCCGGGCCATGGCAACCAGTTCAACTCCGAGACGCTGGAGGCGGTGCTCAGGCCGCGTCCGCCGGCTCCTCCTCTGGCGGACATGCCGCCGGGGAACGGGCCAAGAACTGGCGCAGTGCAGGCCGCCGGCGCCGGACACGCGAGGGCGAGGAAGCGGCCGTTCAGGACGGACCGGCACAGCAAGATCCGGACGGCGCAGGGCGTCCGGGACCGCCGGATGCGGCTCTCCCTCGACGTCGCGCGTGACTTCTTCGCGCTG…
61	BCC814	1	landrace	6		Atlas 68	Hordeum vulgare L. convar. vulgare var. hybernum Vib.	AM	AM	USA		A	C	Thr	Asp	ATGTTGCCTTACCACCCTAACCCTCACGGTTTCTGGATCTCCCGAGAACCGCCCGCGCAGACGCCAAACCCTGCCAGCAGCTTCTCCATGGCGCCTCCCGCGCATCAGGACCATCAGATTCAGCACTACGACCACTTCTTCCCGGGCCATGGCAACCAGTTCAACTCCGAGACGCTGGAGGCGGTGCTCAGGCCGCGTCCGCCGGCTCCTCCTCTGGCGGACATGCCGCCGGGGAACGGGCCAAGAACTGGCGCAGTGCAGGCCGCCGGCGCCGGACACGCGAGGGCGAGGAAGCGGCCGTTCAGGACGGACCGGCACAGCAAGATCCGGACGGCGCAGGGCGTCCGGGACCGCCGGATGCGGCTCTCCCTCGACGTCGCGCGTGACTTCTTCGCGCTG…
62	BCC817	2	landrace	6		Beecher	Hordeum vulgare L	AM	AM	USA		G	C	Ala	Asp	ATGTTGCCTTACCACCCTAACCCTCACGGTTTCTGGATCTCCCGAGAACCGCCCGCGCAGGCGCCAAACCCTGCCAGCAGCTTCTCCATGGCGCCTCCCGCGCATCAGGACCATCAGATTCAGCACTACGACCACTTCTTCCCGGGCCATGGCAACCAGTTCAACTCCGAGACGCTGGAGGCGGTGCTCAGGCCGCGTCCGCCGGCTCCTCCTCTGGCGGACATGCCGCCGGGGAACGGGCCAAGAACTGGCGCAGTGCAGGCCGCCGGCGCCGGACACGCGAGGGCGAGGAAGCGGCCGTTCAGGACGGACCGGCACAGCAAGATCCGGACGGCGCAGGGCGTCCGGGACCGCCGGATGCGGCTCTCCCTCGACGTCGCGCGTGACTTCTTCGCGCTG…
63	BCC818	2	landrace	6		Belford	Hordeum vulgare L.	AM	AM	USA		G	C	Ala	Asp	ATGTTGCCTTACCACCCTAACCCTCACGGTTTCTGGATCTCCCGAGAACCGCCCGCGCAGGCGCCAAACCCTGCCAGCAGCTTCTCCATGGCGCCTCCCGCGCATCAGGACCATCAGATTCAGCACTACGACCACTTCTTCCCGGGCCATGGCAACCAGTTCAACTCCGAGACGCTGGAGGCGGTGCTCAGGCCGCGTCCGCCGGCTCCTCCTCTGGCGGACATGCCGCCGGGGAACGGGCCAAGAACTGGCGCAGTGCAGGCCGCCGGCGCCGGACACGCGAGGGCGAGGAAGCGGCCGTTCAGGACGGACCGGCACAGCAAGATCCGGACGGCGCAGGGCGTCCGGGACCGCCGGATGCGGCTCTCCCTCGACGTCGCGCGTGACTTCTTCGCGCTG…
64	BCC844	2	landrace	6		Chia	Hordeum vulgare L. convar. vulgare var. hybernum Vib.	AM	AM	COL		G	C	Ala	Asp	ATGTTGCCTTACCACCCTAACCCTCACGGTTTCTGGATCTCCCGAGAACCGCCCGCGCAGGCGCCAAACCCTGCCAGCAGCTTCTCCATGGCGCCTCCCGCGCATCAGGACCATCAGATTCAGCACTACGACCACTTCTTCCCGGGCCATGGCAACCAGTTCAACTCCGAGACGCTGGAGGCGGTGCTCAGGCCGCGTCCGCCGGCTCCTCCTCTGGCGGACATGCCGCCGGGGAACGGGCCAAGAACTGGCGCAGTGCAGGCCGCCGGCGCCGGACACGCGAGGGCGAGGAAGCGGCCGTTCAGGACGGACCGGCACAGCAAGATCCGGACGGCGCAGGGCGTCCGGGACCGCCGGATGCGGCTCTCCCTCGACGTCGCGCGTGACTTCTTCGCGCTG…
65	BCC846	1	landrace	6		CM 67	Hordeum vulgare L.	AM	AM	USA		A	C	Thr	Asp	ATGTTGCCTTACCACCCTAACCCTCACGGTTTCTGGATCTCCCGAGAACCGCCCGCGCAGACGCCAAACCCTGCCAGCAGCTTCTCCATGGCGCCTCCCGCGCATCAGGACCATCAGATTCAGCACTACGACCACTTCTTCCCGGGCCATGGCAACCAGTTCAACTCCGAGACGCTGGAGGCGGTGCTCAGGCCGCGTCCGCCGGCTCCTCCTCTGGCGGACATGCCGCCGGGGAACGGGCCAAGAACTGGCGCAGTGCAGGCCGCCGGCGCCGGACACGCGAGGGCGAGGAAGCGGCCGTTCAGGACGGACCGGCACAGCAAGATCCGGACGGCGCAGGGCGTCCGGGACCGCCGGATGCGGCTCTCCCTCGACGTCGCGCGTGACTTCTTCGCGCTG…
66	BCC847	1	landrace	2		Compana	Hordeum vulgare L. convar. distichon (L.) Alef. var. nutans (Rode) Alef.	AM	AM	USA		A	C	Thr	Asp	ATGTTGCCTTACCACCCTAACCCTCACGGTTTCTGGATCTCCCGAGAACCGCCCGCGCAGACGCCAAACCCTGCCAGCAGCTTCTCCATGGCGCCTCCCGCGCATCAGGACCATCAGATTCAGCACTACGACCACTTCTTCCCGGGCCATGGCAACCAGTTCAACTCCGAGACGCTGGAGGCGGTGCTCAGGCCGCGTCCGCCGGCTCCTCCTCTGGCGGACATGCCGCCGGGGAACGGGCCAAGAACTGGCGCAGTGCAGGCCGCCGGCGCCGGACACGCGAGGGCGAGGAAGCGGCCGTTCAGGACGGACCGGCACAGCAAGATCCGGACGGCGCAGGGCGTCCGGGACCGCCGGATGCGGCTCTCCCTCGACGTCGCGCGTGACTTCTTCGCGCTG…
67	BCC852	2	landrace	6		Diamond	Hordeum vulgare L. convar. vulgare var. hybernum Vib.	AM	AM	CAN		G	C	Ala	Asp	ATGTTGCCTTACCACCCTAACCCTCACGGTTTCTGGATCTCCCGAGAACCGCCCGCGCAGGCGCCAAACCCTGCCAGCAGCTTCTCCATGGCGCCTCCCGCGCATCAGGACCATCAGATTCAGCACTACGACCACTTCTTCCCGGGCCATGGCAACCAGTTCAACTCCGAGACGCTGGAGGCGGTGCTCAGGCCGCGTCCGCCGGCTCCTCCTCTGGCGGACATGCCGCCGGGGAACGGGCCAAGAACTGGCGCAGTGCAGGCCGCCGGCGCCGGACACGCGAGGGCGAGGAAGCGGCCGTTCAGGACGGACCGGCACAGCAAGATCCGGACGGCGCAGGGCGTCCGGGACCGCCGGATGCGGCTCTCCCTCGACGTCGCGCGTGACTTCTTCGCGCTG…
68	BCC857	1	landrace	6		Esperanza	Hordeum vulgare L. convar. vulgare var. hybernum Vib.	AM	AM	MEX		A	C	Thr	Asp	ATGTTGCCTTACCACCCTAACCCTCACGGTTTCTGGATCTCCCGAGAACCGCCCGCGCAGACGCCAAACCCTGCCAGCAGCTTCTCCATGGCGCCTCCCGCGCATCAGGACCATCAGATTCAGCACTACGACCACTTCTTCCCGGGCCATGGCAACCAGTTCAACTCCGAGACGCTGGAGGCGGTGCTCAGGCCGCGTCCGCCGGCTCCTCCTCTGGCGGACATGCCGCCGGGGAACGGGCCAAGAACTGGCGCAGTGCAGGCCGCCGGCGCCGGACACGCGAGGGCGAGGAAGCGGCCGTTCAGGACGGACCGGCACAGCAAGATCCGGACGGCGCAGGGCGTCCGGGACCGCCGGATGCGGCTCTCCCTCGACGTCGCGCGTGACTTCTTCGCGCTG…
69	BCC860	1	landrace	2		FNC 1	Hordeum vulgare L.	AM	AM	URY		A	C	Thr	Asp	ATGTTGCCTTACCACCCTAACCCTCACGGTTTCTGGATCTCCCGAGAACCGCCCGCGCAGACGCCAAACCCTGCCAGCAGCTTCTCCATGGCGCCTCCCGCGCATCAGGACCATCAGATTCAGCACTACGACCACTTCTTCCCGGGCCATGGCAACCAGTTCAACTCCGAGACGCTGGAGGCGGTGCTCAGGCCGCGTCCGCCGGCTCCTCCTCTGGCGGACATGCCGCCGGGGAACGGGCCAAGAACTGGCGCAGTGCAGGCCGCCGGCGCCGGACACGCGAGGGCGAGGAAGCGGCCGTTCAGGACGGACCGGCACAGCAAGATCCGGACGGCGCAGGGCGTCCGGGACCGCCGGATGCGGCTCTCCCTCGACGTCGCGCGTGACTTCTTCGCGCTG…
70	BCC861	2	landrace	2		FNC 6-1	Hordeum vulgare L. convar. distichon (L.) Alef. var. nutans (Rode) Alef.	AM	AM	URY		G	C	Ala	Asp	ATGTTGCCTTACCACCCTAACCCTCACGGTTTCTGGATCTCCCGAGAACCGCCCGCGCAGGCGCCAAACCCTGCCAGCAGCTTCTCCATGGCGCCTCCCGCGCATCAGGACCATCAGATTCAGCACTACGACCACTTCTTCCCGGGCCATGGCAACCAGTTCAACTCCGAGACGCTGGAGGCGGTGCTCAGGCCGCGTCCGCCGGCTCCTCCTCTGGCGGACATGCCGCCGGGGAACGGGCCAAGAACTGGCGCAGTGCAGGCCGCCGGCGCCGGACACGCGAGGGCGAGGAAGCGGCCGTTCAGGACGGACCGGCACAGCAAGATCCGGACGGCGCAGGGCGTCCGGGACCGCCGGATGCGGCTCTCCCTCGACGTCGCGCGTGACTTCTTCGCGCTG…
71	BCC868	2	landrace	6		Gloria/Come	Hordeum vulgare L.	AM	AM	MEX		G	C	Ala	Asp	ATGTTGCCTTACCACCCTAACCCTCACGGTTTCTGGATCTCCCGAGAACCGCCCGCGCAGGCGCCAAACCCTGCCAGCAGCTTCTCCATGGCGCCTCCCGCGCATCAGGACCATCAGATTCAGCACTACGACCACTTCTTCCCGGGCCATGGCAACCAGTTCAACTCCGAGACGCTGGAGGCGGTGCTCAGGCCGCGTCCGCCGGCTCCTCCTCTGGCGGACATGCCGCCGGGGAACGGGCCAAGAACTGGCGCAGTGCAGGCCGCCGGCGCCGGACACGCGAGGGCGAGGAAGCGGCCGTTCAGGACGGACCGGCACAGCAAGATCCGGACGGCGCAGGGCGTCCGGGACCGCCGGATGCGGCTCTCCCTCGACGTCGCGCGTGACTTCTTCGCGCTG…
72	BCC869	2	landrace	2		Gobernadora	Hordeum vulgare L.	AM	AM	MEX		G	C	Ala	Asp	ATGTTGCCTTACCACCCTAACCCTCACGGTTTCTGGATCTCCCGAGAACCGCCCGCGCAGGCGCCAAACCCTGCCAGCAGCTTCTCCATGGCGCCTCCCGCGCATCAGGACCATCAGATTCAGCACTACGACCACTTCTTCCCGGGCCATGGCAACCAGTTCAACTCCGAGACGCTGGAGGCGGTGCTCAGGCCGCGTCCGCCGGCTCCTCCTCTGGCGGACATGCCGCCGGGGAACGGGCCAAGAACTGGCGCAGTGCAGGCCGCCGGCGCCGGACACGCGAGGGCGAGGAAGCGGCCGTTCAGGACGGACCGGCACAGCAAGATCCGGACGGCGCAGGGCGTCCGGGACCGCCGGATGCGGCTCTCCCTCGACGTCGCGCGTGACTTCTTCGCGCTG…
73	BCC875	1	landrace	6		Hazen	Hordeum vulgare L.	AM	AM	USA		A	C	Thr	Asp	ATGTTGCCTTACCACCCTAACCCTCACGGTTTCTGGATCTCCCGAGAACCGCCCGCGCAGACGCCAAACCCTGCCAGCAGCTTCTCCATGGCGCCTCCCGCGCATCAGGACCATCAGATTCAGCACTACGACCACTTCTTCCCGGGCCATGGCAACCAGTTCAACTCCGAGACGCTGGAGGCGGTGCTCAGGCCGCGTCCGCCGGCTCCTCCTCTGGCGGACATGCCGCCGGGGAACGGGCCAAGAACTGGCGCAGTGCAGGCCGCCGGCGCCGGACACGCGAGGGCGAGGAAGCGGCCGTTCAGGACGGACCGGCACAGCAAGATCCGGACGGCGCAGGGCGTCCGGGACCGCCGGATGCGGCTCTCCCTCGACGTCGCGCGTGACTTCTTCGCGCTG…
74	BCC881	1	landrace	6		Husky	Hordeum vulgare L.	AM	AM	CAN		A	C	Thr	Asp	ATGTTGCCTTACCACCCTAACCCTCACGGTTTCTGGATCTCCCGAGAACCGCCCGCGCAGACGCCAAACCCTGCCAGCAGCTTCTCCATGGCGCCTCCCGCGCATCAGGACCATCAGATTCAGCACTACGACCACTTCTTCCCGGGCCATGGCAACCAGTTCAACTCCGAGACGCTGGAGGCGGTGCTCAGGCCGCGTCCGCCGGCTCCTCCTCTGGCGGACATGCCGCCGGGGAACGGGCCAAGAACTGGCGCAGTGCAGGCCGCCGGCGCCGGACACGCGAGGGCGAGGAAGCGGCCGTTCAGGACGGACCGGCACAGCAAGATCCGGACGGCGCAGGGCGTCCGGGACCGCCGGATGCGGCTCTCCCTCGACGTCGCGCGTGACTTCTTCGCGCTG…
75	BCC888	1	landrace	6		Keystone	Hordeum vulgare L.	AM	AM	CAN		A	C	Thr	Asp	ATGTTGCCTTACCACCCTAACCCTCACGGTTTCTGGATCTCCCGAGAACCGCCCGCGCAGACGCCAAACCCTGCCAGCAGCTTCTCCATGGCGCCTCCCGCGCATCAGGACCATCAGATTCAGCACTACGACCACTTCTTCCCGGGCCATGGCAACCAGTTCAACTCCGAGACGCTGGAGGCGGTGCTCAGGCCGCGTCCGCCGGCTCCTCCTCTGGCGGACATGCCGCCGGGGAACGGGCCAAGAACTGGCGCAGTGCAGGCCGCCGGCGCCGGACACGCGAGGGCGAGGAAGCGGCCGTTCAGGACGGACCGGCACAGCAAGATCCGGACGGCGCAGGGCGTCCGGGACCGCCGGATGCGGCTCTCCCTCGACGTCGCGCGTGACTTCTTCGCGCTG…
76	BCC892	2	landrace	6		Kolla	Hordeum vulgare L.	AM	AM	BOL		G	C	Ala	Asp	ATGTTGCCTTACCACCCTAACCCTCACGGTTTCTGGATCTCCCGAGAACCGCCCGCGCAGGCGCCAAACCCTGCCAGCAGCTTCTCCATGGCGCCTCCCGCGCATCAGGACCATCAGATTCAGCACTACGACCACTTCTTCCCGGGCCATGGCAACCAGTTCAACTCCGAGACGCTGGAGGCGGTGCTCAGGCCGCGTCCGCCGGCTCCTCCTCTGGCGGACATGCCGCCGGGGAACGGGCCAAGAACTGGCGCAGTGCAGGCCGCCGGCGCCGGACACGCGAGGGCGAGGAAGCGGCCGTTCAGGACGGACCGGCACAGCAAGATCCGGACGGCGCAGGGCGTCCGGGACCGCCGGATGCGGCTCTCCCTCGACGTCGCGCGTGACTTCTTCGCGCTG…
77	BCC893	2	landrace	6		Kombyne	Hordeum vulgare L.	AM	AM	USA		G	C	Ala	Asp	ATGTTGCCTTACCACCCTAACCCTCACGGTTTCTGGATCTCCCGAGAACCGCCCGCGCAGGCGCCAAACCCTGCCAGCAGCTTCTCCATGGCGCCTCCCGCGCATCAGGACCATCAGATTCAGCACTACGACCACTTCTTCCCGGGCCATGGCAACCAGTTCAACTCCGAGACGCTGGAGGCGGTGCTCAGGCCGCGTCCGCCGGCTCCTCCTCTGGCGGACATGCCGCCGGGGAACGGGCCAAGAACTGGCGCAGTGCAGGCCGCCGGCGCCGGACACGCGAGGGCGAGGAAGCGGCCGTTCAGGACGGACCGGCACAGCAAGATCCGGACGGCGCAGGGCGTCCGGGACCGCCGGATGCGGCTCTCCCTCGACGTCGCGCGTGACTTCTTCGCGCTG…
78	BCC899	2	landrace	2		Libra	Hordeum vulgare L. convar. distichon (L.) Alef. var. nutans (Rode) Alef.	AM	AM	CHL		G	C	Ala	Asp	ATGTTGCCTTACCACCCTAACCCTCACGGTTTCTGGATCTCCCGAGAACCGCCCGCGCAGGCGCCAAACCCTGCCAGCAGCTTCTCCATGGCGCCTCCCGCGCATCAGGACCATCAGATTCAGCACTACGACCACTTCTTCCCGGGCCATGGCAACCAGTTCAACTCCGAGACGCTGGAGGCGGTGCTCAGGCCGCGTCCGCCGGCTCCTCCTCTGGCGGACATGCCGCCGGGGAACGGGCCAAGAACTGGCGCAGTGCAGGCCGCCGGCGCCGGACACGCGAGGGCGAGGAAGCGGCCGTTCAGGACGGACCGGCACAGCAAGATCCGGACGGCGCAGGGCGTCCGGGACCGCCGGATGCGGCTCTCCCTCGACGTCGCGCGTGACTTCTTCGCGCTG…
79	BCC900	2	landrace	6		Lino	Hordeum vulgare L.	AM	AM	MEX		G	C	Ala	Asp	ATGTTGCCTTACCACCCTAACCCTCACGGTTTCTGGATCTCCCGAGAACCGCCCGCGCAGGCGCCAAACCCTGCCAGCAGCTTCTCCATGGCGCCTCCCGCGCATCAGGACCATCAGATTCAGCACTACGACCACTTCTTCCCGGGCCATGGCAACCAGTTCAACTCCGAGACGCTGGAGGCGGTGCTCAGGCCGCGTCCGCCGGCTCCTCCTCTGGCGGACATGCCGCCGGGGAACGGGCCAAGAACTGGCGCAGTGCAGGCCGCCGGCGCCGGACACGCGAGGGCGAGGAAGCGGCCGTTCAGGACGGACCGGCACAGCAAGATCCGGACGGCGCAGGGCGTCCGGGACCGCCGGATGCGGCTCTCCCTCGACGTCGCGCGTGACTTCTTCGCGCTG…
80	BCC903	1	landrace	2		Manley	Hordeum vulgare L.	AM	AM	CAN		A	C	Thr	Asp	ATGTTGCCTTACCACCCTAACCCTCACGGTTTCTGGATCTCCCGAGAACCGCCCGCGCAGACGCCAAACCCTGCCAGCAGCTTCTCCATGGCGCCTCCCGCGCATCAGGACCATCAGATTCAGCACTACGACCACTTCTTCCCGGGCCATGGCAACCAGTTCAACTCCGAGACGCTGGAGGCGGTGCTCAGGCCGCGTCCGCCGGCTCCTCCTCTGGCGGACATGCCGCCGGGGAACGGGCCAAGAACTGGCGCAGTGCAGGCCGCCGGCGCCGGACACGCGAGGGCGAGGAAGCGGCCGTTCAGGACGGACCGGCACAGCAAGATCCGGACGGCGCAGGGCGTCCGGGACCGCCGGATGCGGCTCTCCCTCGACGTCGCGCGTGACTTCTTCGCGCTG…
81	BCC907	1	landrace	2		Munsing	Hordeum vulgare L.	AM	AM	USA		A	C	Thr	Asp	ATGTTGCCTTACCACCCTAACCCTCACGGTTTCTGGATCTCCCGAGAACCGCCCGCGCAGACGCCAAACCCTGCCAGCAGCTTCTCCATGGCGCCTCCCGCGCATCAGGACCATCAGATTCAGCACTACGACCACTTCTTCCCGGGCCATGGCAACCAGTTCAACTCCGAGACGCTGGAGGCGGTGCTCAGGCCGCGTCCGCCGGCTCCTCCTCTGGCGGACATGCCGCCGGGGAACGGGCCAAGAACTGGCGCAGTGCAGGCCGCCGGCGCCGGACACGCGAGGGCGAGGAAGCGGCCGTTCAGGACGGACCGGCACAGCAAGATCCGGACGGCGCAGGGCGTCCGGGACCGCCGGATGCGGCTCTCCCTCGACGTCGCGCGTGACTTCTTCGCGCTG…
82	BCC913	1	landrace	2		Otis	Hordeum vulgare L.	AM	AM	USA		A	C	Thr	Asp	ATGTTGCCTTACCACCCTAACCCTCACGGTTTCTGGATCTCCCGAGAACCGCCCGCGCAGACGCCAAACCCTGCCAGCAGCTTCTCCATGGCGCCTCCCGCGCATCAGGACCATCAGATTCAGCACTACGACCACTTCTTCCCGGGCCATGGCAACCAGTTCAACTCCGAGACGCTGGAGGCGGTGCTCAGGCCGCGTCCGCCGGCTCCTCCTCTGGCGGACATGCCGCCGGGGAACGGGCCAAGAACTGGCGCAGTGCAGGCCGCCGGCGCCGGACACGCGAGGGCGAGGAAGCGGCCGTTCAGGACGGACCGGCACAGCAAGATCCGGACGGCGCAGGGCGTCCGGGACCGCCGGATGCGGCTCTCCCTCGACGTCGCGCGTGACTTCTTCGCGCTG…
83	BCC921	2	landrace	6		Quibenras	Hordeum vulgare L. convar. vulgare var. hybernum Vib.	AM	AM	COL		G	C	Ala	Asp	ATGTTGCCTTACCACCCTAACCCTCACGGTTTCTGGATCTCCCGAGAACCGCCCGCGCAGGCGCCAAACCCTGCCAGCAGCTTCTCCATGGCGCCTCCCGCGCATCAGGACCATCAGATTCAGCACTACGACCACTTCTTCCCGGGCCATGGCAACCAGTTCAACTCCGAGACGCTGGAGGCGGTGCTCAGGCCGCGTCCGCCGGCTCCTCCTCTGGCGGACATGCCGCCGGGGAACGGGCCAAGAACTGGCGCAGTGCAGGCCGCCGGCGCCGGACACGCGAGGGCGAGGAAGCGGCCGTTCAGGACGGACCGGCACAGCAAGATCCGGACGGCGCAGGGCGTCCGGGACCGCCGGATGCGGCTCTCCCTCGACGTCGCGCGTGACTTCTTCGCGCTG…
84	BCC927	2	landrace	6		Sacasco 1	Hordeum vulgare L. convar. vulgare var. hybernum Vib.	AM	AM	PER		G	C	Ala	Asp	ATGTTGCCTTACCACCCTAACCCTCACGGTTTCTGGATCTCCCGAGAACCGCCCGCGCAGGCGCCAAACCCTGCCAGCAGCTTCTCCATGGCGCCTCCCGCGCATCAGGACCATCAGATTCAGCACTACGACCACTTCTTCCCGGGCCATGGCAACCAGTTCAACTCCGAGACGCTGGAGGCGGTGCTCAGGCCGCGTCCGCCGGCTCCTCCTCTGGCGGACATGCCGCCGGGGAACGGGCCAAGAACTGGCGCAGTGCAGGCCGCCGGCGCCGGACACGCGAGGGCGAGGAAGCGGCCGTTCAGGACGGACCGGCACAGCAAGATCCGGACGGCGCAGGGCGTCCGGGACCGCCGGATGCGGCTCTCCCTCGACGTCGCGCGTGACTTCTTCGCGCTG…
85	BCC929	1	landrace	2		Sanalta	Hordeum vulgare L.	AM	AM	CAN		A	C	Thr	Asp	ATGTTGCCTTACCACCCTAACCCTCACGGTTTCTGGATCTCCCGAGAACCGCCCGCGCAGACGCCAAACCCTGCCAGCAGCTTCTCCATGGCGCCTCCCGCGCATCAGGACCATCAGATTCAGCACTACGACCACTTCTTCCCGGGCCATGGCAACCAGTTCAACTCCGAGACGCTGGAGGCGGTGCTCAGGCCGCGTCCGCCGGCTCCTCCTCTGGCGGACATGCCGCCGGGGAACGGGCCAAGAACTGGCGCAGTGCAGGCCGCCGGCGCCGGACACGCGAGGGCGAGGAAGCGGCCGTTCAGGACGGACCGGCACAGCAAGATCCGGACGGCGCAGGGCGTCCGGGACCGCCGGATGCGGCTCTCCCTCGACGTCGCGCGTGACTTCTTCGCGCTG…
86	HOR930	2	landrace	2		HOR 930	Hordeum vulgare L. convar. vulgare var. hybernum Vib.	WANA	WANA	TUR	Merkez (Nr. 66)	G	C	Ala	Asp	ATGTTGCCTTACCACCCTAACCCTCACGGTTTCTGGATCTCCCGAGAACCGCCCGCGCAGGCGCCAAACCCTGCCAGCAGCTTCTCCATGGCGCCTCCCGCGCATCAGGACCATCAGATTCAGCACTACGACCACTTCTTCCCGGGCCATGGCAACCAGTTCAACTCCGAGACGCTGGAGGCGGTGCTCAGGCCGCGTCCGCCGGCTCCTCCTCTGGCGGACATGCCGCCGGGGAACGGGCCAAGAACTGGCGCAGTGCAGGCCGCCGGCGCCGGACACGCGAGGGCGAGGAAGCGGCCGTTCAGGACGGACCGGCACAGCAAGATCCGGACGGCGCAGGGCGTCCGGGACCGCCGGATGCGGCTCTCCCTCGACGTCGCGCGTGACTTCTTCGCGCTG…
87	BCC942	2	landrace	6		Unitan	Hordeum vulgare L. convar. vulgare var. rikotense Regel	AM	AM	USA		G	C	Ala	Asp	ATGTTGCCTTACCACCCTAACCCTCACGGTTTCTGGATCTCCCGAGAACCGCCCGCGCAGGCGCCAAACCCTGCCAGCAGCTTCTCCATGGCGCCTCCCGCGCATCAGGACCATCAGATTCAGCACTACGACCACTTCTTCCCGGGCCATGGCAACCAGTTCAACTCCGAGACGCTGGAGGCGGTGCTCAGGCCGCGTCCGCCGGCTCCTCCTCTGGCGGACATGCCGCCGGGGAACGGGCCAAGAACTGGCGCAGTGCAGGCCGCCGGCGCCGGACACGCGAGGGCGAGGAAGCGGCCGTTCAGGACGGACCGGCACAGCAAGATCCGGACGGCGCAGGGCGTCCGGGACCGCCGGATGCGGCTCTCCCTCGACGTCGCGCGTGACTTCTTCGCGCTG…
88	BCC1367	8	landrace	2		Apex	Hordeum vulgare L. convar. distichon (L.) Alef. var. nutans (Rode) Alef.	EU	EU	DEU		A	T	Thr	Asp	ATGTTGCCTTACCACCCTAACCCTCACGGTTTCTGGATCTCCCGAGAACCGCCCGCGCAGACGCCAAACCCTGCCAGCAGCTTCTCCATGGCGCCTCCCGCGCATCAGGACCATCAGATTCAGCACTACGACCACTTCTTCCCGGGCCATGGCAACCAGTTCAACTCCGAGACGCTGGAGGCGGTGCTCAGGCCGCGTCCGCCGGCTCCTCCTCTGGCGGACATGCCGCCGGGGAACGGGCCAAGAACTGGCGCAGTGCAGGCCGCCGGCGCCGGACACGCGAGGGCGAGGAAGCGGCCGTTCAGGACGGACCGGCACAGCAAGATCCGGACGGCGCAGGGCGTCCGGGACCGCCGGATGCGGCTCTCCCTCGACGTCGCGCGTGATTTCTTCGCGCTG…
89	BCC1368	1	landrace	2		Aramier	Hordeum vulgare L. convar. distichon (L.) Alef. var. nutans (Rode) Alef.	EU	EU	NLD		A	C	Thr	Asp	ATGTTGCCTTACCACCCTAACCCTCACGGTTTCTGGATCTCCCGAGAACCGCCCGCGCAGACGCCAAACCCTGCCAGCAGCTTCTCCATGGCGCCTCCCGCGCATCAGGACCATCAGATTCAGCACTACGACCACTTCTTCCCGGGCCATGGCAACCAGTTCAACTCCGAGACGCTGGAGGCGGTGCTCAGGCCGCGTCCGCCGGCTCCTCCTCTGGCGGACATGCCGCCGGGGAACGGGCCAAGAACTGGCGCAGTGCAGGCCGCCGGCGCCGGACACGCGAGGGCGAGGAAGCGGCCGTTCAGGACGGACCGGCACAGCAAGATCCGGACGGCGCAGGGCGTCCGGGACCGCCGGATGCGGCTCTCCCTCGACGTCGCGCGTGACTTCTTCGCGCTG…
90	BCC1370	2	landrace	2		Beatrice	Hordeum vulgare L. convar. distichon (L.) Alef. var. nutans (Rode) Alef.	EU	EU	FRA		G	C	Ala	Asp	ATGTTGCCTTACCACCCTAACCCTCACGGTTTCTGGATCTCCCGAGAACCGCCCGCGCAGGCGCCAAACCCTGCCAGCAGCTTCTCCATGGCGCCTCCCGCGCATCAGGACCATCAGATTCAGCACTACGACCACTTCTTCCCGGGCCATGGCAACCAGTTCAACTCCGAGACGCTGGAGGCGGTGCTCAGGCCGCGTCCGCCGGCTCCTCCTCTGGCGGACATGCCGCCGGGGAACGGGCCAAGAACTGGCGCAGTGCAGGCCGCCGGCGCCGGACACGCGAGGGCGAGGAAGCGGCCGTTCAGGACGGACCGGCACAGCAAGATCCGGACGGCGCAGGGCGTCCGGGACCGCCGGATGCGGCTCTCCCTCGACGTCGCGCGTGACTTCTTCGCGCTG…
91	BCC1371	2	landrace	2		Beka	Hordeum vulgare L. convar. distichon (L.) Alef. var. nutans (Rode) Alef.	EU	EU	FRA		G	C	Ala	Asp	ATGTTGCCTTACCACCCTAACCCTCACGGTTTCTGGATCTCCCGAGAACCGCCCGCGCAGGCGCCAAACCCTGCCAGCAGCTTCTCCATGGCGCCTCCCGCGCATCAGGACCATCAGATTCAGCACTACGACCACTTCTTCCCGGGCCATGGCAACCAGTTCAACTCCGAGACGCTGGAGGCGGTGCTCAGGCCGCGTCCGCCGGCTCCTCCTCTGGCGGACATGCCGCCGGGGAACGGGCCAAGAACTGGCGCAGTGCAGGCCGCCGGCGCCGGACACGCGAGGGCGAGGAAGCGGCCGTTCAGGACGGACCGGCACAGCAAGATCCGGACGGCGCAGGGCGTCCGGGACCGCCGGATGCGGCTCTCCCTCGACGTCGCGCGTGACTTCTTCGCGCTG…
92	BCC1372	2	landrace	2		Bielik	Hordeum vulgare L. convar. distichon (L.) Alef. var. nutans (Rode) Alef.	EU	EU	POL		G	C	Ala	Asp	ATGTTGCCTTACCACCCTAACCCTCACGGTTTCTGGATCTCCCGAGAACCGCCCGCGCAGGCGCCAAACCCTGCCAGCAGCTTCTCCATGGCGCCTCCCGCGCATCAGGACCATCAGATTCAGCACTACGACCACTTCTTCCCGGGCCATGGCAACCAGTTCAACTCCGAGACGCTGGAGGCGGTGCTCAGGCCGCGTCCGCCGGCTCCTCCTCTGGCGGACATGCCGCCGGGGAACGGGCCAAGAACTGGCGCAGTGCAGGCCGCCGGCGCCGGACACGCGAGGGCGAGGAAGCGGCCGTTCAGGACGGACCGGCACAGCAAGATCCGGACGGCGCAGGGCGTCCGGGACCGCCGGATGCGGCTCTCCCTCGACGTCGCGCGTGACTTCTTCGCGCTG…
93	BCC1373	2	landrace	2		Blenheim	Hordeum vulgare L. convar. distichon (L.) Alef. var. nutans (Rode) Alef.	EU	EU	GBR		G	C	Ala	Asp	ATGTTGCCTTACCACCCTAACCCTCACGGTTTCTGGATCTCCCGAGAACCGCCCGCGCAGGCGCCAAACCCTGCCAGCAGCTTCTCCATGGCGCCTCCCGCGCATCAGGACCATCAGATTCAGCACTACGACCACTTCTTCCCGGGCCATGGCAACCAGTTCAACTCCGAGACGCTGGAGGCGGTGCTCAGGCCGCGTCCGCCGGCTCCTCCTCTGGCGGACATGCCGCCGGGGAACGGGCCAAGAACTGGCGCAGTGCAGGCCGCCGGCGCCGGACACGCGAGGGCGAGGAAGCGGCCGTTCAGGACGGACCGGCACAGCAAGATCCGGACGGCGCAGGGCGTCCGGGACCGCCGGATGCGGCTCTCCCTCGACGTCGCGCGTGACTTCTTCGCGCTG…
94	BCC1374	1	landrace	2		Gambrinus	Hordeum vulgare L. convar. distichon (L.) Alef. var. nutans (Rode) Alef.	EU	EU	NLD		A	C	Thr	Asp	ATGTTGCCTTACCACCCTAACCCTCACGGTTTCTGGATCTCCCGAGAACCGCCCGCGCAGACGCCAAACCCTGCCAGCAGCTTCTCCATGGCGCCTCCCGCGCATCAGGACCATCAGATTCAGCACTACGACCACTTCTTCCCGGGCCATGGCAACCAGTTCAACTCCGAGACGCTGGAGGCGGTGCTCAGGCCGCGTCCGCCGGCTCCTCCTCTGGCGGACATGCCGCCGGGGAACGGGCCAAGAACTGGCGCAGTGCAGGCCGCCGGCGCCGGACACGCGAGGGCGAGGAAGCGGCCGTTCAGGACGGACCGGCACAGCAAGATCCGGACGGCGCAGGGCGTCCGGGACCGCCGGATGCGGCTCTCCCTCGACGTCGCGCGTGACTTCTTCGCGCTG…
95	BCC1376	1	landrace	2		Carlsberg II	Hordeum vulgare L. convar. distichon (L.) Alef. var. nutans (Rode) Alef.	EU	EU	DNK		A	C	Thr	Asp	ATGTTGCCTTACCACCCTAACCCTCACGGTTTCTGGATCTCCCGAGAACCGCCCGCGCAGACGCCAAACCCTGCCAGCAGCTTCTCCATGGCGCCTCCCGCGCATCAGGACCATCAGATTCAGCACTACGACCACTTCTTCCCGGGCCATGGCAACCAGTTCAACTCCGAGACGCTGGAGGCGGTGCTCAGGCCGCGTCCGCCGGCTCCTCCTCTGGCGGACATGCCGCCGGGGAACGGGCCAAGAACTGGCGCAGTGCAGGCCGCCGGCGCCGGACACGCGAGGGCGAGGAAGCGGCCGTTCAGGACGGACCGGCACAGCAAGATCCGGACGGCGCAGGGCGTCCGGGACCGCCGGATGCGGCTCTCCCTCGACGTCGCGCGTGACTTCTTCGCGCTG…
96	BCC1382	1	landrace	2		Golden Promise	Hordeum vulgare L. convar. distichon (L.) Alef. var. nutans (Rode) Alef.	EU	EU	GBR		A	C	Thr	Asp	ATGTTGCCTTACCACCCTAACCCTCACGGTTTCTGGATCTCCCGAGAACCGCCCGCGCAGACGCCAAACCCTGCCAGCAGCTTCTCCATGGCGCCTCCCGCGCATCAGGACCATCAGATTCAGCACTACGACCACTTCTTCCCGGGCCATGGCAACCAGTTCAACTCCGAGACGCTGGAGGCGGTGCTCAGGCCGCGTCCGCCGGCTCCTCCTCTGGCGGACATGCCGCCGGGGAACGGGCCAAGAACTGGCGCAGTGCAGGCCGCCGGCGCCGGACACGCGAGGGCGAGGAAGCGGCCGTTCAGGACGGACCGGCACAGCAAGATCCGGACGGCGCAGGGCGTCCGGGACCGCCGGATGCGGCTCTCCCTCGACGTCGCGCGTGACTTCTTCGCGCTG…
97	BCC1399	1	landrace	2		Nancy	Hordeum vulgare L. convar. distichon (L.) Alef. var. nutans (Rode) Alef.	EU	EU	SWE		A	C	Thr	Asp	ATGTTGCCTTACCACCCTAACCCTCACGGTTTCTGGATCTCCCGAGAACCGCCCGCGCAGACGCCAAACCCTGCCAGCAGCTTCTCCATGGCGCCTCCCGCGCATCAGGACCATCAGATTCAGCACTACGACCACTTCTTCCCGGGCCATGGCAACCAGTTCAACTCCGAGACGCTGGAGGCGGTGCTCAGGCCGCGTCCGCCGGCTCCTCCTCTGGCGGACATGCCGCCGGGGAACGGGCCAAGAACTGGCGCAGTGCAGGCCGCCGGCGCCGGACACGCGAGGGCGAGGAAGCGGCCGTTCAGGACGGACCGGCACAGCAAGATCCGGACGGCGCAGGGCGTCCGGGACCGCCGGATGCGGCTCTCCCTCGACGTCGCGCGTGACTTCTTCGCGCTG…
98	BCC1414	1	landrace	2		Spartan	Hordeum vulgare L. convar. distichon (L.) Alef. var. nutans (Rode) Alef.	EU	EU	CZE		A	C	Thr	Asp	ATGTTGCCTTACCACCCTAACCCTCACGGTTTCTGGATCTCCCGAGAACCGCCCGCGCAGACGCCAAACCCTGCCAGCAGCTTCTCCATGGCGCCTCCCGCGCATCAGGACCATCAGATTCAGCACTACGACCACTTCTTCCCGGGCCATGGCAACCAGTTCAACTCCGAGACGCTGGAGGCGGTGCTCAGGCCGCGTCCGCCGGCTCCTCCTCTGGCGGACATGCCGCCGGGGAACGGGCCAAGAACTGGCGCAGTGCAGGCCGCCGGCGCCGGACACGCGAGGGCGAGGAAGCGGCCGTTCAGGACGGACCGGCACAGCAAGATCCGGACGGCGCAGGGCGTCCGGGACCGCCGGATGCGGCTCTCCCTCGACGTCGCGCGTGACTTCTTCGCGCTG…
99	BCC1431	1	landrace	2		Goldfoil	Hordeum vulgare L. convar. distichon (L.) Alef. var. nutans (Rode) Alef.	EU	EU	AUT		A	C	Thr	Asp	ATGTTGCCTTACCACCCTAACCCTCACGGTTTCTGGATCTCCCGAGAACCGCCCGCGCAGACGCCAAACCCTGCCAGCAGCTTCTCCATGGCGCCTCCCGCGCATCAGGACCATCAGATTCAGCACTACGACCACTTCTTCCCGGGCCATGGCAACCAGTTCAACTCCGAGACGCTGGAGGCGGTGCTCAGGCCGCGTCCGCCGGCTCCTCCTCTGGCGGACATGCCGCCGGGGAACGGGCCAAGAACTGGCGCAGTGCAGGCCGCCGGCGCCGGACACGCGAGGGCGAGGAAGCGGCCGTTCAGGACGGACCGGCACAGCAAGATCCGGACGGCGCAGGGCGTCCGGGACCGCCGGATGCGGCTCTCCCTCGACGTCGCGCGTGACTTCTTCGCGCTG…
100	BCC1448	2	landrace	6		Agneta	Hordeum vulgare L. convar. vulgare var. hybernum Vib.	EU	EU	FIN		G	C	Ala	Asp	ATGTTGCCTTACCACCCTAACCCTCACGGTTTCTGGATCTCCCGAGAACCGCCCGCGCAGGCGCCAAACCCTGCCAGCAGCTTCTCCATGGCGCCTCCCGCGCATCAGGACCATCAGATTCAGCACTACGACCACTTCTTCCCGGGCCATGGCAACCAGTTCAACTCCGAGACGCTGGAGGCGGTGCTCAGGCCGCGTCCGCCGGCTCCTCCTCTGGCGGACATGCCGCCGGGGAACGGGCCAAGAACTGGCGCAGTGCAGGCCGCCGGCGCCGGACACGCGAGGGCGAGGAAGCGGCCGTTCAGGACGGACCGGCACAGCAAGATCCGGACGGCGCAGGGCGTCCGGGACCGCCGGATGCGGCTCTCCCTCGACGTCGCGCGTGACTTCTTCGCGCTG…
101	BCC1452	2	landrace	6		Bigo	Hordeum vulgare L. convar. vulgare var. hybernum Vib.	EU	EU	NLD	Zeeland	G	C	Ala	Asp	ATGTTGCCTTACCACCCTAACCCTCACGGTTTCTGGATCTCCCGAGAACCGCCCGCGCAGGCGCCAAACCCTGCCAGCAGCTTCTCCATGGCGCCTCCCGCGCATCAGGACCATCAGATTCAGCACTACGACCACTTCTTCCCGGGCCATGGCAACCAGTTCAACTCCGAGACGCTGGAGGCGGTGCTCAGGCCGCGTCCGCCGGCTCCTCCTCTGGCGGACATGCCGCCGGGGAACGGGCCAAGAACTGGCGCAGTGCAGGCCGCCGGCGCCGGACACGCGAGGGCGAGGAAGCGGCCGTTCAGGACGGACCGGCACAGCAAGATCCGGACGGCGCAGGGCGTCCGGGACCGCCGGATGCGGCTCTCCCTCGACGTCGCGCGTGACTTCTTCGCGCTG…
102	BCC1453	2	landrace	6		Olli	Hordeum vulgare L. convar. vulgare var. hybernum Vib.	EU	EU	FIN		G	C	Ala	Asp	ATGTTGCCTTACCACCCTAACCCTCACGGTTTCTGGATCTCCCGAGAACCGCCCGCGCAGGCGCCAAACCCTGCCAGCAGCTTCTCCATGGCGCCTCCCGCGCATCAGGACCATCAGATTCAGCACTACGACCACTTCTTCCCGGGCCATGGCAACCAGTTCAACTCCGAGACGCTGGAGGCGGTGCTCAGGCCGCGTCCGCCGGCTCCTCCTCTGGCGGACATGCCGCCGGGGAACGGGCCAAGAACTGGCGCAGTGCAGGCCGCCGGCGCCGGACACGCGAGGGCGAGGAAGCGGCCGTTCAGGACGGACCGGCACAGCAAGATCCGGACGGCGCAGGGCGTCCGGGACCGCCGGATGCGGCTCTCCCTCGACGTCGCGCGTGACTTCTTCGCGCTG…
103	BCC1455	2	landrace	6		Belogorskij	Hordeum vulgare L. convar. vulgare var. hybernum Vib.	EU	EU	RUS	Leningrad	G	C	Ala	Asp	ATGTTGCCTTACCACCCTAACCCTCACGGTTTCTGGATCTCCCGAGAACCGCCCGCGCAGGCGCCAAACCCTGCCAGCAGCTTCTCCATGGCGCCTCCCGCGCATCAGGACCATCAGATTCAGCACTACGACCACTTCTTCCCGGGCCATGGCAACCAGTTCAACTCCGAGACGCTGGAGGCGGTGCTCAGGCCGCGTCCGCCGGCTCCTCCTCTGGCGGACATGCCGCCGGGGAACGGGCCAAGAACTGGCGCAGTGCAGGCCGCCGGCGCCGGACACGCGAGGGCGAGGAAGCGGCCGTTCAGGACGGACCGGCACAGCAAGATCCGGACGGCGCAGGGCGTCCGGGACCGCCGGATGCGGCTCTCCCTCGACGTCGCGCGTGACTTCTTCGCGCTG…
104	BCC1456	2	landrace	2		Viking	Hordeum vulgare L. convar. distichon (L.) Alef. var. nutans (Rode) Alef.	EU	EU	RUS	Kirov	G	C	Ala	Asp	ATGTTGCCTTACCACCCTAACCCTCACGGTTTCTGGATCTCCCGAGAACCGCCCGCGCAGGCGCCAAACCCTGCCAGCAGCTTCTCCATGGCGCCTCCCGCGCATCAGGACCATCAGATTCAGCACTACGACCACTTCTTCCCGGGCCATGGCAACCAGTTCAACTCCGAGACGCTGGAGGCGGTGCTCAGGCCGCGTCCGCCGGCTCCTCCTCTGGCGGACATGCCGCCGGGGAACGGGCCAAGAACTGGCGCAGTGCAGGCCGCCGGCGCCGGACACGCGAGGGCGAGGAAGCGGCCGTTCAGGACGGACCGGCACAGCAAGATCCGGACGGCGCAGGGCGTCCGGGACCGCCGGATGCGGCTCTCCCTCGACGTCGCGCGTGACTTCTTCGCGCTG…
105	BCC1469	1	landrace	2		Granal	Hordeum vulgare L. convar. distichon (L.) Alef. var. inerme Körn.	WANA	WANA	KAZ		A	C	Thr	Asp	ATGTTGCCTTACCACCCTAACCCTCACGGTTTCTGGATCTCCCGAGAACCGCCCGCGCAGACGCCAAACCCTGCCAGCAGCTTCTCCATGGCGCCTCCCGCGCATCAGGACCATCAGATTCAGCACTACGACCACTTCTTCCCGGGCCATGGCAACCAGTTCAACTCCGAGACGCTGGAGGCGGTGCTCAGGCCGCGTCCGCCGGCTCCTCCTCTGGCGGACATGCCGCCGGGGAACGGGCCAAGAACTGGCGCAGTGCAGGCCGCCGGCGCCGGACACGCGAGGGCGAGGAAGCGGCCGTTCAGGACGGACCGGCACAGCAAGATCCGGACGGCGCAGGGCGTCCGGGACCGCCGGATGCGGCTCTCCCTCGACGTCGCGCGTGACTTCTTCGCGCTG…
106	BCC1474	2	landrace	6		Klepeninskij	Hordeum vulgare L. convar. vulgare var. hybernum Vib.	EU	EU	UKR	Crimea	G	C	Ala	Asp	ATGTTGCCTTACCACCCTAACCCTCACGGTTTCTGGATCTCCCGAGAACCGCCCGCGCAGGCGCCAAACCCTGCCAGCAGCTTCTCCATGGCGCCTCCCGCGCATCAGGACCATCAGATTCAGCACTACGACCACTTCTTCCCGGGCCATGGCAACCAGTTCAACTCCGAGACGCTGGAGGCGGTGCTCAGGCCGCGTCCGCCGGCTCCTCCTCTGGCGGACATGCCGCCGGGGAACGGGCCAAGAACTGGCGCAGTGCAGGCCGCCGGCGCCGGACACGCGAGGGCGAGGAAGCGGCCGTTCAGGACGGACCGGCACAGCAAGATCCGGACGGCGCAGGGCGTCCGGGACCGCCGGATGCGGCTCTCCCTCGACGTCGCGCGTGACTTCTTCGCGCTG…
107	BCC1506	1	landrace	2		Odesskij 36	Hordeum vulgare L. convar. distichon (L.) Alef. var. medicum Körn.	EU	EU	UKR	Odessa	A	C	Thr	Asp	ATGTTGCCTTACCACCCTAACCCTCACGGTTTCTGGATCTCCCGAGAACCGCCCGCGCAGACGCCAAACCCTGCCAGCAGCTTCTCCATGGCGCCTCCCGCGCATCAGGACCATCAGATTCAGCACTACGACCACTTCTTCCCGGGCCATGGCAACCAGTTCAACTCCGAGACGCTGGAGGCGGTGCTCAGGCCGCGTCCGCCGGCTCCTCCTCTGGCGGACATGCCGCCGGGGAACGGGCCAAGAACTGGCGCAGTGCAGGCCGCCGGCGCCGGACACGCGAGGGCGAGGAAGCGGCCGTTCAGGACGGACCGGCACAGCAAGATCCGGACGGCGCAGGGCGTCCGGGACCGCCGGATGCGGCTCTCCCTCGACGTCGCGCGTGACTTCTTCGCGCTG…
108	BCC1529	2	landrace	6		Pumper	Hordeum vulgare L. convar. vulgare var. densum Sér.	EU	EU	AUT		G	C	Ala	Asp	ATGTTGCCTTACCACCCTAACCCTCACGGTTTCTGGATCTCCCGAGAACCGCCCGCGCAGGCGCCAAACCCTGCCAGCAGCTTCTCCATGGCGCCTCCCGCGCATCAGGACCATCAGATTCAGCACTACGACCACTTCTTCCCGGGCCATGGCAACCAGTTCAACTCCGAGACGCTGGAGGCGGTGCTCAGGCCGCGTCCGCCGGCTCCTCCTCTGGCGGACATGCCGCCGGGGAACGGGCCAAGAACTGGCGCAGTGCAGGCCGCCGGCGCCGGACACGCGAGGGCGAGGAAGCGGCCGTTCAGGACGGACCGGCACAGCAAGATCCGGACGGCGCAGGGCGTCCGGGACCGCCGGATGCGGCTCTCCCTCGACGTCGCGCGTGACTTCTTCGCGCTG…
109	BCC1561	2	landrace	6		HOR 383	Hordeum vulgare L. convar. vulgare var. hybernum Vib.	EU	EU	BGR		G	C	Ala	Asp	ATGTTGCCTTACCACCCTAACCCTCACGGTTTCTGGATCTCCCGAGAACCGCCCGCGCAGGCGCCAAACCCTGCCAGCAGCTTCTCCATGGCGCCTCCCGCGCATCAGGACCATCAGATTCAGCACTACGACCACTTCTTCCCGGGCCATGGCAACCAGTTCAACTCCGAGACGCTGGAGGCGGTGCTCAGGCCGCGTCCGCCGGCTCCTCCTCTGGCGGACATGCCGCCGGGGAACGGGCCAAGAACTGGCGCAGTGCAGGCCGCCGGCGCCGGACACGCGAGGGCGAGGAAGCGGCCGTTCAGGACGGACCGGCACAGCAAGATCCGGACGGCGCAGGGCGTCCGGGACCGCCGGATGCGGCTCTCCCTCGACGTCGCGCGTGACTTCTTCGCGCTG…
110	BCC1565	2	landrace	6		HOR 750	Hordeum vulgare L. convar. vulgare var. hybernum Vib.	EU	EU	ALB		G	C	Ala	Asp	ATGTTGCCTTACCACCCTAACCCTCACGGTTTCTGGATCTCCCGAGAACCGCCCGCGCAGGCGCCAAACCCTGCCAGCAGCTTCTCCATGGCGCCTCCCGCGCATCAGGACCATCAGATTCAGCACTACGACCACTTCTTCCCGGGCCATGGCAACCAGTTCAACTCCGAGACGCTGGAGGCGGTGCTCAGGCCGCGTCCGCCGGCTCCTCCTCTGGCGGACATGCCGCCGGGGAACGGGCCAAGAACTGGCGCAGTGCAGGCCGCCGGCGCCGGACACGCGAGGGCGAGGAAGCGGCCGTTCAGGACGGACCGGCACAGCAAGATCCGGACGGCGCAGGGCGTCCGGGACCGCCGGATGCGGCTCTCCCTCGACGTCGCGCGTGACTTCTTCGCGCTG…
111	HOR2800	1	landrace	6		FAO 3413	Hordeum vulgare L. convar. vulgare var. hybernum Vib.	WANA	WANA	IRN	Khuzestan, Ahwaz, 30 km W	A	C	Thr	Asp	ATGTTGCCTTACCACCCTAACCCTCACGGTTTCTGGATCTCCCGAGAACCGCCCGCGCAGACGCCAAACCCTGCCAGCAGCTTCTCCATGGCGCCTCCCGCGCATCAGGACCATCAGATTCAGCACTACGACCACTTCTTCCCGGGCCATGGCAACCAGTTCAACTCCGAGACGCTGGAGGCGGTGCTCAGGCCGCGTCCGCCGGCTCCTCCTCTGGCGGACATGCCGCCGGGGAACGGGCCAAGAACTGGCGCAGTGCAGGCCGCCGGCGCCGGACACGCGAGGGCGAGGAAGCGGCCGTTCAGGACGGACCGGCACAGCAAGATCCGGACGGCGCAGGGCGTCCGGGACCGCCGGATGCGGCTCTCCCTCGACGTCGCGCGTGACTTCTTCGCGCTG…
112	HOR2828	1	landrace	2		FAO 3443	Hordeum vulgare L. convar. distichon (L.) Alef. var. nutans (Rode) Alef.	WANA	WANA	IRN	Kermanshahan, Awan on the street to Nahavand, 97 km from Kermanshah	A	C	Thr	Asp	ATGTTGCCTTACCACCCTAACCCTCACGGTTTCTGGATCTCCCGAGAACCGCCCGCGCAGACGCCAAACCCTGCCAGCAGCTTCTCCATGGCGCCTCCCGCGCATCAGGACCATCAGATTCAGCACTACGACCACTTCTTCCCGGGCCATGGCAACCAGTTCAACTCCGAGACGCTGGAGGCGGTGCTCAGGCCGCGTCCGCCGGCTCCTCCTCTGGCGGACATGCCGCCGGGGAACGGGCCAAGAACTGGCGCAGTGCAGGCCGCCGGCGCCGGACACGCGAGGGCGAGGAAGCGGCCGTTCAGGACGGACCGGCACAGCAAGATCCGGACGGCGCAGGGCGTCCGGGACCGCCGGATGCGGCTCTCCCTCGACGTCGCGCGTGACTTCTTCGCGCTG…
113	HOR2829	1	landrace	2		FAO 3444	Hordeum vulgare L. convar. distichon (L.) Alef. var. nutans (Rode) Alef.	WANA	WANA	IRN	Hamadan, Nahawand, 115 km from Kermanshah	A	C	Thr	Asp	ATGTTGCCTTACCACCCTAACCCTCACGGTTTCTGGATCTCCCGAGAACCGCCCGCGCAGACGCCAAACCCTGCCAGCAGCTTCTCCATGGCGCCTCCCGCGCATCAGGACCATCAGATTCAGCACTACGACCACTTCTTCCCGGGCCATGGCAACCAGTTCAACTCCGAGACGCTGGAGGCGGTGCTCAGGCCGCGTCCGCCGGCTCCTCCTCTGGCGGACATGCCGCCGGGGAACGGGCCAAGAACTGGCGCAGTGCAGGCCGCCGGCGCCGGACACGCGAGGGCGAGGAAGCGGCCGTTCAGGACGGACCGGCACAGCAAGATCCGGACGGCGCAGGGCGTCCGGGACCGCCGGATGCGGCTCTCCCTCGACGTCGCGCGTGACTTCTTCGCGCTG…
114	HOR4727	2	landrace	6		HOR 4727	Hordeum vulgare L. convar. vulgare var. densum Sér.	WANA	WANA	TUR		G	C	Ala	Asp	ATGTTGCCTTACCACCCTAACCCTCACGGTTTCTGGATCTCCCGAGAACCGCCCGCGCAGGCGCCAAACCCTGCCAGCAGCTTCTCCATGGCGCCTCCCGCGCATCAGGACCATCAGATTCAGCACTACGACCACTTCTTCCCGGGCCATGGCAACCAGTTCAACTCCGAGACGCTGGAGGCGGTGCTCAGGCCGCGTCCGCCGGCTCCTCCTCTGGCGGACATGCCGCCGGGGAACGGGCCAAGAACTGGCGCAGTGCAGGCCGCCGGCGCCGGACACGCGAGGGCGAGGAAGCGGCCGTTCAGGACGGACCGGCACAGCAAGATCCGGACGGCGCAGGGCGTCCGGGACCGCCGGATGCGGCTCTCCCTCGACGTCGCGCGTGACTTCTTCGCGCTG…
115	HOR11371	1	landrace	2		MR 3/51	Hordeum vulgare L. convar. distichon (L.) Alef. var. nutans (Rode) Alef.	WANA	WANA	ISR		A	C	Thr	Asp	ATGTTGCCTTACCACCCTAACCCTCACGGTTTCTGGATCTCCCGAGAACCGCCCGCGCAGACGCCAAACCCTGCCAGCAGCTTCTCCATGGCGCCTCCCGCGCATCAGGACCATCAGATTCAGCACTACGACCACTTCTTCCCGGGCCATGGCAACCAGTTCAACTCCGAGACGCTGGAGGCGGTGCTCAGGCCGCGTCCGCCGGCTCCTCCTCTGGCGGACATGCCGCCGGGGAACGGGCCAAGAACTGGCGCAGTGCAGGCCGCCGGCGCCGGACACGCGAGGGCGAGGAAGCGGCCGTTCAGGACGGACCGGCACAGCAAGATCCGGACGGCGCAGGGCGTCCGGGACCGCCGGATGCGGCTCTCCCTCGACGTCGCGCGTGACTTCTTCGCGCTG…
116	HOR12830	1	landrace	6		HOR 12830	Hordeum vulgare L.	WANA	WANA	SYR	North Syria, field near Tale Ahmar at the Euphrates	A	C	Thr	Asp	ATGTTGCCTTACCACCCTAACCCTCACGGTTTCTGGATCTCCCGAGAACCGCCCGCGCAGACGCCAAACCCTGCCAGCAGCTTCTCCATGGCGCCTCCCGCGCATCAGGACCATCAGATTCAGCACTACGACCACTTCTTCCCGGGCCATGGCAACCAGTTCAACTCCGAGACGCTGGAGGCGGTGCTCAGGCCGCGTCCGCCGGCTCCTCCTCTGGCGGACATGCCGCCGGGGAACGGGCCAAGAACTGGCGCAGTGCAGGCCGCCGGCGCCGGACACGCGAGGGCGAGGAAGCGGCCGTTCAGGACGGACCGGCACAGCAAGATCCGGACGGCGCAGGGCGTCCGGGACCGCCGGATGCGGCTCTCCCTCGACGTCGCGCGTGACTTCTTCGCGCTG…
117	HOR36	2	landrace	6		Trabut Barley	Hordeum vulgare L. convar. vulgare var. hybernum Viborg	AUS	AUS	AUS	Institut für Pflanzenbau u. -Zücht. Halle, Germany	G	C	Ala	Asp	ATGTTGCCTTACCACCCTAACCCTCACGGTTTCTGGATCTCCCGAGAACCGCCCGCGCAGGCGCCAAACCCTGCCAGCAGCTTCTCCATGGCGCCTCCCGCGCATCAGGACCATCAGATTCAGCACTACGACCACTTCTTCCCGGGCCATGGCAACCAGTTCAACTCCGAGACGCTGGAGGCGGTGCTCAGGCCGCGTCCGCCGGCTCCTCCTCTGGCGGACATGCCGCCGGGGAACGGGCCAAGAACTGGCGCAGTGCAGGCCGCCGGCGCCGGACACGCGAGGGCGAGGAAGCGGCCGTTCAGGACGGACCGGCACAGCAAGATCCGGACGGCGCAGGGCGTCCGGGACCGCCGGATGCGGCTCTCCCTCGACGTCGCGCGTGACTTCTTCGCGCTG…
118	BCC1710	8	landrace	2		Valetta	Hordeum vulgare L. convar. distichon var. nutans (Rode) Alef.	EU	EU	NZL	Australian Winter Cereals Collection, Australia	A	T	Thr	Asp	ATGTTGCCTTACCACCCTAACCCTCACGGTTTCTGGATCTCCCGAGAACCGCCCGCGCAGACGCCAAACCCTGCCAGCAGCTTCTCCATGGCGCCTCCCGCGCATCAGGACCATCAGATTCAGCACTACGACCACTTCTTCCCGGGCCATGGCAACCAGTTCAACTCCGAGACGCTGGAGGCGGTGCTCAGGCCGCGTCCGCCGGCTCCTCCTCTGGCGGACATGCCGCCGGGGAACGGGCCAAGAACTGGCGCAGTGCAGGCCGCCGGCGCCGGACACGCGAGGGCGAGGAAGCGGCCGTTCAGGACGGACCGGCACAGCAAGATCCGGACGGCGCAGGGCGTCCGGGACCGCCGGATGCGGCTCTCCCTCGACGTCGCGCGTGATTTCTTCGCGCTG…
119	HOR1598	1	landrace	2		Erythraea	Hordeum vulgare L. convar. deficiens var. decorticatum Körn.	AF	AF	ETH		A	C	Thr	Asp	ATGTTGCCTTACCACCCTAACCCTCACGGTTTCTGGATCTCCCGAGAACCGCCCGCGCAGACGCCAAACCCTGCCAGCAGCTTCTCCATGGCGCCTCCCGCGCATCAGGACCATCAGATTCAGCACTACGACCACTTCTTCCCGGGCCATGGCAACCAGTTCAACTCCGAGACGCTGGAGGCGGTGCTCAGGCCGCGTCCGCCGGCTCCTCCTCTGGCGGACATGCCGCCGGGGAACGGGCCAAGAACTGGCGCAGTGCAGGCCGCCGGCGCCGGACACGCGAGGGCGAGGAAGCGGCCGTTCAGGACGGACCGGCACAGCAAGATCCGGACGGCGCAGGGCGTCCGGGACCGCCGGATGCGGCTCTCCCTCGACGTCGCGCGTGACTTCTTCGCGCTG…
120	HOR985	1	intermedium	int		Haya Omugi	Hordeum vulgare L. convar. intermedium var. haxtoni Körn.	EA	EA	JPN		A	C	Thr	Asp	ATGTTGCCTTACCACCCTAACCCTCACGGTTTCTGGATCTCCCGAGAACCGCCCGCGCAGACGCCAAACCCTGCCAGCAGCTTCTCCATGGCGCCTCCCGCGCATCAGGACCATCAGATTCAGCACTACGACCACTTCTTCCCGGGCCATGGCAACCAGTTCAACTCCGAGACGCTGGAGGCGGTGCTCAGGCCGCGTCCGCCGGCTCCTCCTCTGGCGGACATGCCGCCGGGGAACGGGCCAAGAACTGGCGCAGTGCAGGCCGCCGGCGCCGGACACGCGAGGGCGAGGAAGCGGCCGTTCAGGACGGACCGGCACAGCAAGATCCGGACGGCGCAGGGCGTCCGGGACCGCCGGATGCGGCTCTCCCTCGACGTCGCGCGTGACTTCTTCGCGCTG…
121	HOR11083	2	landrace	6		Kwanchike 1	Hordeum vulgare L. convar. vulgare var. hybernum Viborg	EA	EA	PRK		G	C	Ala	Asp	ATGTTGCCTTACCACCCTAACCCTCACGGTTTCTGGATCTCCCGAGAACCGCCCGCGCAGGCGCCAAACCCTGCCAGCAGCTTCTCCATGGCGCCTCCCGCGCATCAGGACCATCAGATTCAGCACTACGACCACTTCTTCCCGGGCCATGGCAACCAGTTCAACTCCGAGACGCTGGAGGCGGTGCTCAGGCCGCGTCCGCCGGCTCCTCCTCTGGCGGACATGCCGCCGGGGAACGGGCCAAGAACTGGCGCAGTGCAGGCCGCCGGCGCCGGACACGCGAGGGCGAGGAAGCGGCCGTTCAGGACGGACCGGCACAGCAAGATCCGGACGGCGCAGGGCGTCCGGGACCGCCGGATGCGGCTCTCCCTCGACGTCGCGCGTGACTTCTTCGCGCTG…
122	HOR11642	1	landrace	6		Karubori	Hordeum vulgare L. convar. vulgare var. hybernum Viborg	EA	EA	PRK		A	C	Thr	Asp	ATGTTGCCTTACCACCCTAACCCTCACGGTTTCTGGATCTCCCGAGAACCGCCCGCGCAGACGCCAAACCCTGCCAGCAGCTTCTCCATGGCGCCTCCCGCGCATCAGGACCATCAGATTCAGCACTACGACCACTTCTTCCCGGGCCATGGCAACCAGTTCAACTCCGAGACGCTGGAGGCGGTGCTCAGGCCGCGTCCGCCGGCTCCTCCTCTGGCGGACATGCCGCCGGGGAACGGGCCAAGAACTGGCGCAGTGCAGGCCGCCGGCGCCGGACACGCGAGGGCGAGGAAGCGGCCGTTCAGGACGGACCGGCACAGCAAGATCCGGACGGCGCAGGGCGTCCGGGACCGCCGGATGCGGCTCTCCCTCGACGTCGCGCGTGACTTCTTCGCGCTG…
123	HOR18664	1	landrace	2		ORGE AUSTRALIE	Hordeum sp.	AF	AF	TUN		A	C	Thr	Asp	ATGTTGCCTTACCACCCTAACCCTCACGGTTTCTGGATCTCCCGAGAACCGCCCGCGCAGACGCCAAACCCTGCCAGCAGCTTCTCCATGGCGCCTCCCGCGCATCAGGACCATCAGATTCAGCACTACGACCACTTCTTCCCGGGCCATGGCAACCAGTTCAACTCCGAGACGCTGGAGGCGGTGCTCAGGCCGCGTCCGCCGGCTCCTCCTCTGGCGGACATGCCGCCGGGGAACGGGCCAAGAACTGGCGCAGTGCAGGCCGCCGGCGCCGGACACGCGAGGGCGAGGAAGCGGCCGTTCAGGACGGACCGGCACAGCAAGATCCGGACGGCGCAGGGCGTCCGGGACCGCCGGATGCGGCTCTCCCTCGACGTCGCGCGTGACTTCTTCGCGCTG…
124	HOR19229	2	landrace	2		SHEKI	Hordeum sp.	AF	AF	ETH		G	C	Ala	Asp	ATGTTGCCTTACCACCCTAACCCTCACGGTTTCTGGATCTCCCGAGAACCGCCCGCGCAGGCGCCAAACCCTGCCAGCAGCTTCTCCATGGCGCCTCCCGCGCATCAGGACCATCAGATTCAGCACTACGACCACTTCTTCCCGGGCCATGGCAACCAGTTCAACTCCGAGACGCTGGAGGCGGTGCTCAGGCCGCGTCCGCCGGCTCCTCCTCTGGCGGACATGCCGCCGGGGAACGGGCCAAGAACTGGCGCAGTGCAGGCCGCCGGCGCCGGACACGCGAGGGCGAGGAAGCGGCCGTTCAGGACGGACCGGCACAGCAAGATCCGGACGGCGCAGGGCGTCCGGGACCGCCGGATGCGGCTCTCCCTCGACGTCGCGCGTGACTTCTTCGCGCTG…
125	HOR5281	2	landrace	2			Hordeum vulgare L. convar. var. hybernum-deficiens (Schiem.) Mansf.	AF	AF	ETH	World Collection Beltsville, United States of America	G	C	Ala	Asp	ATGTTGCCTTACCACCCTAACCCTCACGGTTTCTGGATCTCCCGAGAACCGCCCGCGCAGGCGCCAAACCCTGCCAGCAGCTTCTCCATGGCGCCTCCCGCGCATCAGGACCATCAGATTCAGCACTACGACCACTTCTTCCCGGGCCATGGCAACCAGTTCAACTCCGAGACGCTGGAGGCGGTGCTCAGGCCGCGTCCGCCGGCTCCTCCTCTGGCGGACATGCCGCCGGGGAACGGGCCAAGAACTGGCGCAGTGCAGGCCGCCGGCGCCGGACACGCGAGGGCGAGGAAGCGGCCGTTCAGGACGGACCGGCACAGCAAGATCCGGACGGCGCAGGGCGTCCGGGACCGCCGGATGCGGCTCTCCCTCGACGTCGCGCGTGACTTCTTCGCGCTG…
126	HOR3564	1	landrace	2		Palmella Blue	Hordeum vulgare L. convar. distichon var. nutans (Rode) Alef.	AM	AM	ARG		A	C	Thr	Asp	ATGTTGCCTTACCACCCTAACCCTCACGGTTTCTGGATCTCCCGAGAACCGCCCGCGCAGACGCCAAACCCTGCCAGCAGCTTCTCCATGGCGCCTCCCGCGCATCAGGACCATCAGATTCAGCACTACGACCACTTCTTCCCGGGCCATGGCAACCAGTTCAACTCCGAGACGCTGGAGGCGGTGCTCAGGCCGCGTCCGCCGGCTCCTCCTCTGGCGGACATGCCGCCGGGGAACGGGCCAAGAACTGGCGCAGTGCAGGCCGCCGGCGCCGGACACGCGAGGGCGAGGAAGCGGCCGTTCAGGACGGACCGGCACAGCAAGATCCGGACGGCGCAGGGCGTCCGGGACCGCCGGATGCGGCTCTCCCTCGACGTCGCGCGTGACTTCTTCGCGCTG…
127	HOR11146	1	landrace	6		Song bong Gae kori	Hordeum vulgare L. convar. vulgare var. hybernum Viborg	EA	EA	PRK		A	C	Thr	Asp	ATGTTGCCTTACCACCCTAACCCTCACGGTTTCTGGATCTCCCGAGAACCGCCCGCGCAGACGCCAAACCCTGCCAGCAGCTTCTCCATGGCGCCTCCCGCGCATCAGGACCATCAGATTCAGCACTACGACCACTTCTTCCCGGGCCATGGCAACCAGTTCAACTCCGAGACGCTGGAGGCGGTGCTCAGGCCGCGTCCGCCGGCTCCTCCTCTGGCGGACATGCCGCCGGGGAACGGGCCAAGAACTGGCGCAGTGCAGGCCGCCGGCGCCGGACACGCGAGGGCGAGGAAGCGGCCGTTCAGGACGGACCGGCACAGCAAGATCCGGACGGCGCAGGGCGTCCGGGACCGCCGGATGCGGCTCTCCCTCGACGTCGCGCGTGACTTCTTCGCGCTG…
128	HOR2455	1	landrace	6			Hordeum agriocrithon A.E.Åberg var. agriocrithon A.E.Åberg	EA	EA	CHN	Sort. E. Schiemann, Germany	A	C	Thr	Asp	ATGTTGCCTTACCACCCTAACCCTCACGGTTTCTGGATCTCCCGAGAACCGCCCGCGCAGACGCCAAACCCTGCCAGCAGCTTCTCCATGGCGCCTCCCGCGCATCAGGACCATCAGATTCAGCACTACGACCACTTCTTCCCGGGCCATGGCAACCAGTTCAACTCCGAGACGCTGGAGGCGGTGCTCAGGCCGCGTCCGCCGGCTCCTCCTCTGGCGGACATGCCGCCGGGGAACGGGCCAAGAACTGGCGCAGTGCAGGCCGCCGGCGCCGGACACGCGAGGGCGAGGAAGCGGCCGTTCAGGACGGACCGGCACAGCAAGATCCGGACGGCGCAGGGCGTCCGGGACCGCCGGATGCGGCTCTCCCTCGACGTCGCGCGTGACTTCTTCGCGCTG…
129	HOR11782	1	landrace	6		Iki Kiran [vernacular name]	Hordeum vulgare L. convar. vulgare var. hybernum Viborg	WANA	WANA	TUR		A	C	Thr	Asp	ATGTTGCCTTACCACCCTAACCCTCACGGTTTCTGGATCTCCCGAGAACCGCCCGCGCAGACGCCAAACCCTGCCAGCAGCTTCTCCATGGCGCCTCCCGCGCATCAGGACCATCAGATTCAGCACTACGACCACTTCTTCCCGGGCCATGGCAACCAGTTCAACTCCGAGACGCTGGAGGCGGTGCTCAGGCCGCGTCCGCCGGCTCCTCCTCTGGCGGACATGCCGCCGGGGAACGGGCCAAGAACTGGCGCAGTGCAGGCCGCCGGCGCCGGACACGCGAGGGCGAGGAAGCGGCCGTTCAGGACGGACCGGCACAGCAAGATCCGGACGGCGCAGGGCGTCCGGGACCGCCGGATGCGGCTCTCCCTCGACGTCGCGCGTGACTTCTTCGCGCTG…
130	HOR1993	1	landrace	6		Montcalm	Hordeum vulgare L. convar. vulgare var. rikotense Regel	AM	AM	CAN		A	C	Thr	Asp	ATGTTGCCTTACCACCCTAACCCTCACGGTTTCTGGATCTCCCGAGAACCGCCCGCGCAGACGCCAAACCCTGCCAGCAGCTTCTCCATGGCGCCTCCCGCGCATCAGGACCATCAGATTCAGCACTACGACCACTTCTTCCCGGGCCATGGCAACCAGTTCAACTCCGAGACGCTGGAGGCGGTGCTCAGGCCGCGTCCGCCGGCTCCTCCTCTGGCGGACATGCCGCCGGGGAACGGGCCAAGAACTGGCGCAGTGCAGGCCGCCGGCGCCGGACACGCGAGGGCGAGGAAGCGGCCGTTCAGGACGGACCGGCACAGCAAGATCCGGACGGCGCAGGGCGTCCGGGACCGCCGGATGCGGCTCTCCCTCGACGTCGCGCGTGACTTCTTCGCGCTG…
131	HOR2591	2	landrace	6		Psaknon	Hordeum vulgare L. convar. vulgare var. hybernum Viborg	EU	EU	NZL	World Collection Beltsville, United States of America	G	C	Ala	Asp	ATGTTGCCTTACCACCCTAACCCTCACGGTTTCTGGATCTCCCGAGAACCGCCCGCGCAGGCGCCAAACCCTGCCAGCAGCTTCTCCATGGCGCCTCCCGCGCATCAGGACCATCAGATTCAGCACTACGACCACTTCTTCCCGGGCCATGGCAACCAGTTCAACTCCGAGACGCTGGAGGCGGTGCTCAGGCCGCGTCCGCCGGCTCCTCCTCTGGCGGACATGCCGCCGGGGAACGGGCCAAGAACTGGCGCAGTGCAGGCCGCCGGCGCCGGACACGCGAGGGCGAGGAAGCGGCCGTTCAGGACGGACCGGCACAGCAAGATCCGGACGGCGCAGGGCGTCCGGGACCGCCGGATGCGGCTCTCCCTCGACGTCGCGCGTGACTTCTTCGCGCTG…
132	HOR3828	1	landrace	6		Ballia Local	Hordeum vulgare L. convar. vulgare var. hybernum Viborg	EA	EA	IND		A	C	Thr	Asp	ATGTTGCCTTACCACCCTAACCCTCACGGTTTCTGGATCTCCCGAGAACCGCCCGCGCAGACGCCAAACCCTGCCAGCAGCTTCTCCATGGCGCCTCCCGCGCATCAGGACCATCAGATTCAGCACTACGACCACTTCTTCCCGGGCCATGGCAACCAGTTCAACTCCGAGACGCTGGAGGCGGTGCTCAGGCCGCGTCCGCCGGCTCCTCCTCTGGCGGACATGCCGCCGGGGAACGGGCCAAGAACTGGCGCAGTGCAGGCCGCCGGCGCCGGACACGCGAGGGCGAGGAAGCGGCCGTTCAGGACGGACCGGCACAGCAAGATCCGGACGGCGCAGGGCGTCCGGGACCGCCGGATGCGGCTCTCCCTCGACGTCGCGCGTGACTTCTTCGCGCTG…
133	HOR13170	2	landrace	2		Barke	Hordeum vulgare L. convar. distichon var. nutans (Rode) Alef.	EU	EU	DEU		G	C	Ala	Asp	ATGTTGCCTTACCACCCTAACCCTCACGGTTTCTGGATCTCCCGAGAACCGCCCGCGCAGGCGCCAAACCCTGCCAGCAGCTTCTCCATGGCGCCTCCCGCGCATCAGGACCATCAGATTCAGCACTACGACCACTTCTTCCCGGGCCATGGCAACCAGTTCAACTCCGAGACGCTGGAGGCGGTGCTCAGGCCGCGTCCGCCGGCTCCTCCTCTGGCGGACATGCCGCCGGGGAACGGGCCAAGAACTGGCGCAGTGCAGGCCGCCGGCGCCGGACACGCGAGGGCGAGGAAGCGGCCGTTCAGGACGGACCGGCACAGCAAGATCCGGACGGCGCAGGGCGTCCGGGACCGCCGGATGCGGCTCTCCCTCGACGTCGCGCGTGACTTCTTCGCGCTG…
134	BCC819	1	landrace	2		Betzes	Hordeum vulgare L.	EU	EU	DEU		A	C	Thr	Asp	ATGTTGCCTTACCACCCTAACCCTCACGGTTTCTGGATCTCCCGAGAACCGCCCGCGCAGACGCCAAACCCTGCCAGCAGCTTCTCCATGGCGCCTCCCGCGCATCAGGACCATCAGATTCAGCACTACGACCACTTCTTCCCGGGCCATGGCAACCAGTTCAACTCCGAGACGCTGGAGGCGGTGCTCAGGCCGCGTCCGCCGGCTCCTCCTCTGGCGGACATGCCGCCGGGGAACGGGCCAAGAACTGGCGCAGTGCAGGCCGCCGGCGCCGGACACGCGAGGGCGAGGAAGCGGCCGTTCAGGACGGACCGGCACAGCAAGATCCGGACGGCGCAGGGCGTCCGGGACCGCCGGATGCGGCTCTCCCTCGACGTCGCGCGTGACTTCTTCGCGCTG…
135	HOR13504	1	landrace	2		Bonus	Hordeum vulgare L. convar. distichon var. nutans (Rode) Alef.	UnKnow	UnKnow	UnKnow	Carlsberg Laboratorium Copenhagen, Denmark	A	C	Thr	Asp	ATGTTGCCTTACCACCCTAACCCTCACGGTTTCTGGATCTCCCGAGAACCGCCCGCGCAGACGCCAAACCCTGCCAGCAGCTTCTCCATGGCGCCTCCCGCGCATCAGGACCATCAGATTCAGCACTACGACCACTTCTTCCCGGGCCATGGCAACCAGTTCAACTCCGAGACGCTGGAGGCGGTGCTCAGGCCGCGTCCGCCGGCTCCTCCTCTGGCGGACATGCCGCCGGGGAACGGGCCAAGAACTGGCGCAGTGCAGGCCGCCGGCGCCGGACACGCGAGGGCGAGGAAGCGGCCGTTCAGGACGGACCGGCACAGCAAGATCCGGACGGCGCAGGGCGTCCGGGACCGCCGGATGCGGCTCTCCCTCGACGTCGCGCGTGACTTCTTCGCGCTG…
136	BCC823	1	landrace	2		Bowman	Hordeum vulgare L.	AM	AM	USA		A	C	Thr	Asp	ATGTTGCCTTACCACCCTAACCCTCACGGTTTCTGGATCTCCCGAGAACCGCCCGCGCAGACGCCAAACCCTGCCAGCAGCTTCTCCATGGCGCCTCCCGCGCATCAGGACCATCAGATTCAGCACTACGACCACTTCTTCCCGGGCCATGGCAACCAGTTCAACTCCGAGACGCTGGAGGCGGTGCTCAGGCCGCGTCCGCCGGCTCCTCCTCTGGCGGACATGCCGCCGGGGAACGGGCCAAGAACTGGCGCAGTGCAGGCCGCCGGCGCCGGACACGCGAGGGCGAGGAAGCGGCCGTTCAGGACGGACCGGCACAGCAAGATCCGGACGGCGCAGGGCGTCCGGGACCGCCGGATGCGGCTCTCCCTCGACGTCGCGCGTGACTTCTTCGCGCTG…
137	BCC874	1	landrace	2		Harrington	Hordeum vulgare L.	AM	AM	CAN		A	C	Thr	Asp	ATGTTGCCTTACCACCCTAACCCTCACGGTTTCTGGATCTCCCGAGAACCGCCCGCGCAGACGCCAAACCCTGCCAGCAGCTTCTCCATGGCGCCTCCCGCGCATCAGGACCATCAGATTCAGCACTACGACCACTTCTTCCCGGGCCATGGCAACCAGTTCAACTCCGAGACGCTGGAGGCGGTGCTCAGGCCGCGTCCGCCGGCTCCTCCTCTGGCGGACATGCCGCCGGGGAACGGGCCAAGAACTGGCGCAGTGCAGGCCGCCGGCGCCGGACACGCGAGGGCGAGGAAGCGGCCGTTCAGGACGGACCGGCACAGCAAGATCCGGACGGCGCAGGGCGTCCGGGACCGCCGGATGCGGCTCTCCCTCGACGTCGCGCGTGACTTCTTCGCGCTG…
138	HOR11128	1	landrace	2		Haruna Nijo	Hordeum vulgare L. convar. distichon var. erectum (Rode) Alef.	EA	EA	JPN	Prof. Proeseler, BAZ Aschersleben, Germany	A	C	Thr	Asp	ATGTTGCCTTACCACCCTAACCCTCACGGTTTCTGGATCTCCCGAGAACCGCCCGCGCAGACGCCAAACCCTGCCAGCAGCTTCTCCATGGCGCCTCCCGCGCATCAGGACCATCAGATTCAGCACTACGACCACTTCTTCCCGGGCCATGGCAACCAGTTCAACTCCGAGACGCTGGAGGCGGTGCTCAGGCCGCGTCCGCCGGCTCCTCCTCTGGCGGACATGCCGCCGGGGAACGGGCCAAGAACTGGCGCAGTGCAGGCCGCCGGCGCCGGACACGCGAGGGCGAGGAAGCGGCCGTTCAGGACGGACCGGCACAGCAAGATCCGGACGGCGCAGGGCGTCCGGGACCGCCGGATGCGGCTCTCCCTCGACGTCGCGCGTGACTTCTTCGCGCTG…
139	HOR1648	1	landrace	2		Heines Haisa	Hordeum vulgare L. convar. distichon var. nutans (Rode) Alef.	EU	EU	GER	Institut Getreideforsch. Hadmersleben, Germany	A	C	Thr	Asp	ATGTTGCCTTACCACCCTAACCCTCACGGTTTCTGGATCTCCCGAGAACCGCCCGCGCAGACGCCAAACCCTGCCAGCAGCTTCTCCATGGCGCCTCCCGCGCATCAGGACCATCAGATTCAGCACTACGACCACTTCTTCCCGGGCCATGGCAACCAGTTCAACTCCGAGACGCTGGAGGCGGTGCTCAGGCCGCGTCCGCCGGCTCCTCCTCTGGCGGACATGCCGCCGGGGAACGGGCCAAGAACTGGCGCAGTGCAGGCCGCCGGCGCCGGACACGCGAGGGCGAGGAAGCGGCCGTTCAGGACGGACCGGCACAGCAAGATCCGGACGGCGCAGGGCGTCCGGGACCGCCGGATGCGGCTCTCCCTCGACGTCGCGCGTGACTTCTTCGCGCTG…
140	HOR19376	2	landrace	6		KRISTINA	Hordeum sp.					G	C	Ala	Asp	ATGTTGCCTTACCACCCTAACCCTCACGGTTTCTGGATCTCCCGAGAACCGCCCGCGCAGGCGCCAAACCCTGCCAGCAGCTTCTCCATGGCGCCTCCCGCGCATCAGGACCATCAGATTCAGCACTACGACCACTTCTTCCCGGGCCATGGCAACCAGTTCAACTCCGAGACGCTGGAGGCGGTGCTCAGGCCGCGTCCGCCGGCTCCTCCTCTGGCGGACATGCCGCCGGGGAACGGGCCAAGAACTGGCGCAGTGCAGGCCGCCGGCGCCGGACACGCGAGGGCGAGGAAGCGGCCGTTCAGGACGGACCGGCACAGCAAGATCCGGACGGCGCAGGGCGTCCGGGACCGCCGGATGCGGCTCTCCCTCGACGTCGCGCGTGACTTCTTCGCGCTG…
141	BCC906	1	landrace	6		Morex	Hordeum vulgare L.	AM	AM	USA		A	C	Thr	Asp	ATGTTGCCTTACCACCCTAACCCTCACGGTTTCTGGATCTCCCGAGAACCGCCCGCGCAGACGCCAAACCCTGCCAGCAGCTTCTCCATGGCGCCTCCCGCGCATCAGGACCATCAGATTCAGCACTACGACCACTTCTTCCCGGGCCATGGCAACCAGTTCAACTCCGAGACGCTGGAGGCGGTGCTCAGGCCGCGTCCGCCGGCTCCTCCTCTGGCGGACATGCCGCCGGGGAACGGGCCAAGAACTGGCGCAGTGCAGGCCGCCGGCGCCGGACACGCGAGGGCGAGGAAGCGGCCGTTCAGGACGGACCGGCACAGCAAGATCCGGACGGCGCAGGGCGTCCGGGACCGCCGGATGCGGCTCTCCCTCGACGTCGCGCGTGACTTCTTCGCGCTG…
142	HOR2759	2	landrace	6		Peatland	Hordeum vulgare L. convar. vulgare var. hybernum Viborg	AM	AM	USA	World Collection Beltsville, United States of America	G	C	Ala	Asp	ATGTTGCCTTACCACCCTAACCCTCACGGTTTCTGGATCTCCCGAGAACCGCCCGCGCAGGCGCCAAACCCTGCCAGCAGCTTCTCCATGGCGCCTCCCGCGCATCAGGACCATCAGATTCAGCACTACGACCACTTCTTCCCGGGCCATGGCAACCAGTTCAACTCCGAGACGCTGGAGGCGGTGCTCAGGCCGCGTCCGCCGGCTCCTCCTCTGGCGGACATGCCGCCGGGGAACGGGCCAAGAACTGGCGCAGTGCAGGCCGCCGGCGCCGGACACGCGAGGGCGAGGAAGCGGCCGTTCAGGACGGACCGGCACAGCAAGATCCGGACGGCGCAGGGCGTCCGGGACCGCCGGATGCGGCTCTCCCTCGACGTCGCGCGTGACTTCTTCGCGCTG…
143	HOR2473	2	landrace	6		Rabat	Hordeum vulgare L. convar. vulgare var. hybernum Viborg	WANA	WANA	MAR	World Collection Beltsville, United States of America	G	C	Ala	Asp	ATGTTGCCTTACCACCCTAACCCTCACGGTTTCTGGATCTCCCGAGAACCGCCCGCGCAGGCGCCAAACCCTGCCAGCAGCTTCTCCATGGCGCCTCCCGCGCATCAGGACCATCAGATTCAGCACTACGACCACTTCTTCCCGGGCCATGGCAACCAGTTCAACTCCGAGACGCTGGAGGCGGTGCTCAGGCCGCGTCCGCCGGCTCCTCCTCTGGCGGACATGCCGCCGGGGAACGGGCCAAGAACTGGCGCAGTGCAGGCCGCCGGCGCCGGACACGCGAGGGCGAGGAAGCGGCCGTTCAGGACGGACCGGCACAGCAAGATCCGGACGGCGCAGGGCGTCCGGGACCGCCGGATGCGGCTCTCCCTCGACGTCGCGCGTGACTTCTTCGCGCTG…
144	HOR1437	2	landrace	6		Tammi	Hordeum vulgare L. convar. vulgare var. parallelum Körn.	EU	EU	FIN	Landwirtschaftliche Forschung Jokioinen, Finland	G	C	Ala	Asp	ATGTTGCCTTACCACCCTAACCCTCACGGTTTCTGGATCTCCCGAGAACCGCCCGCGCAGGCGCCAAACCCTGCCAGCAGCTTCTCCATGGCGCCTCCCGCGCATCAGGACCATCAGATTCAGCACTACGACCACTTCTTCCCGGGCCATGGCAACCAGTTCAACTCCGAGACGCTGGAGGCGGTGCTCAGGCCGCGTCCGCCGGCTCCTCCTCTGGCGGACATGCCGCCGGGGAACGGGCCAAGAACTGGCGCAGTGCAGGCCGCCGGCGCCGGACACGCGAGGGCGAGGAAGCGGCCGTTCAGGACGGACCGGCACAGCAAGATCCGGACGGCGCAGGGCGTCCGGGACCGCCGGATGCGGCTCTCCCTCGACGTCGCGCGTGACTTCTTCGCGCTG…
145	BBC1397	1	landrace	2		MFB 104	Hordeum vulgare L. convar. distichon (L.) Alef. var. nutans (Rode) Alef.	EU	EU	HUN	LBP Freising / 3352	A	C	Thr	Asp	ATGTTGCCTTACCACCCTAACCCTCACGGTTTCTGGATCTCCCGAGAACCGCCCGCGCAGACGCCAAACCCTGCCAGCAGCTTCTCCATGGCGCCTCCCGCGCATCAGGACCATCAGATTCAGCACTACGACCACTTCTTCCCGGGCCATGGCAACCAGTTCAACTCCGAGACGCTGGAGGCGGTGCTCAGGCCGCGTCCGCCGGCTCCTCCTCTGGCGGACATGCCGCCGGGGAACGGGCCAAGAACTGGCGCAGTGCAGGCCGCCGGCGCCGGACACGCGAGGGCGAGGAAGCGGCCGTTCAGGACGGACCGGCACAGCAAGATCCGGACGGCGCAGGGCGTCCGGGACCGCCGGATGCGGCTCTCCCTCGACGTCGCGCGTGACTTCTTCGCGCTG…
146	HOR9506	1	landrace	6		Shimabara	Hordeum vulgare L. convar. vulgare var. brevisetum Regel ex Orlov	EA	EA	KOR	USDA, National Small Grain Collection Aberdeen, USA	A	C	Thr	Asp	ATGTTGCCTTACCACCCTAACCCTCACGGTTTCTGGATCTCCCGAGAACCGCCCGCGCAGACGCCAAACCCTGCCAGCAGCTTCTCCATGGCGCCTCCCGCGCATCAGGACCATCAGATTCAGCACTACGACCACTTCTTCCCGGGCCATGGCAACCAGTTCAACTCCGAGACGCTGGAGGCGGTGCTCAGGCCGCGTCCGCCGGCTCCTCCTCTGGCGGACATGCCGCCGGGGAACGGGCCAAGAACTGGCGCAGTGCAGGCCGCCGGCGCCGGACACGCGAGGGCGAGGAAGCGGCCGTTCAGGACGGACCGGCACAGCAAGATCCGGACGGCGCAGGGCGTCCGGGACCGCCGGATGCGGCTCTCCCTCGACGTCGCGCGTGACTTCTTCGCGCTG…
147	FT031	1	wild				Hordeum spontaneum	WANA	Western Asia	Israel, Ashqelon						ATGTTGCCTTACCACCCTAACCCTCACGGTTTCTGGATCTCCCGAGAACCGCCCGCGCAGACGCCAAACCCTGCCAGCAGCTTCTCCATGGCGCCTCCCGCGCATCAGGACCATCAGATTCAGCACTACGACCACTTCTTCCCGGGCCATGGCAACCAGTTCAACTCCGAGACGCTGGAGGCGGTGCTCAGGCCGCGTCCGCCGGCTCCTCCTCTGGCGGACATGCCGCCGGGGAACGGGCCAAGAACTGGCGCAGTGCAGGCCGCCGGCGCCGGACACGCGAGGGCGAGGAAGCGGCCGTTCAGGACGGACCGGCACAGCAAGATCCGGACGGCGCAGGGCGTCCGGGACCGCCGGATGCGGCTCTCCCTCGACGTCGCGCGTGACTTCTTCGCGCTG…
148	FT042	1	wild				Hordeum spontaneum	WANA	Western Asia	Israel, Shivta						ATGTTGCCTTACCACCCTAACCCTCACGGTTTCTGGATCTCCCGAGAACCGCCCGCGCAGACGCCAAACCCTGCCAGCAGCTTCTCCATGGCGCCTCCCGCGCATCAGGACCATCAGATTCAGCACTACGACCACTTCTTCCCGGGCCATGGCAACCAGTTCAACTCCGAGACGCTGGAGGCGGTGCTCAGGCCGCGTCCGCCGGCTCCTCCTCTGGCGGACATGCCGCCGGGGAACGGGCCAAGAACTGGCGCAGTGCAGGCCGCCGGCGCCGGACACGCGAGGGCGAGGAAGCGGCCGTTCAGGACGGACCGGCACAGCAAGATCCGGACGGCGCAGGGCGTCCGGGACCGCCGGATGCGGCTCTCCCTCGACGTCGCGCGTGACTTCTTCGCGCTG…
149	FT072	1	wild				#N/A	#N/A	#N/A	#N/A						ATGTTGCCTTACCACCCTAACCCTCACGGTTTCTGGATCTCCCGAGAACCGCCCGCGCAGACGCCAAACCCTGCCAGCAGCTTCTCCATGGCGCCTCCCGCGCATCAGGACCATCAGATTCAGCACTACGACCACTTCTTCCCGGGCCATGGCAACCAGTTCAACTCCGAGACGCTGGAGGCGGTGCTCAGGCCGCGTCCGCCGGCTCCTCCTCTGGCGGACATGCCGCCGGGGAACGGGCCAAGAACTGGCGCAGTGCAGGCCGCCGGCGCCGGACACGCGAGGGCGAGGAAGCGGCCGTTCAGGACGGACCGGCACAGCAAGATCCGGACGGCGCAGGGCGTCCGGGACCGCCGGATGCGGCTCTCCCTCGACGTCGCGCGTGACTTCTTCGCGCTG…
150	FT237	1	wild				Hordeum spontaneum	SA	Southern Asia	Iran, Ilam, 35 Km S of Ilam on rocky slope						ATGTTGCCTTACCACCCTAACCCTCACGGTTTCTGGATCTCCCGAGAACCGCCCGCGCAGACGCCAAACCCTGCCAGCAGCTTCTCCATGGCGCCTCCCGCGCATCAGGACCATCAGATTCAGCACTACGACCACTTCTTCCCGGGCCATGGCAACCAGTTCAACTCCGAGACGCTGGAGGCGGTGCTCAGGCCGCGTCCGCCGGCTCCTCCTCTGGCGGACATGCCGCCGGGGAACGGGCCAAGAACTGGCGCAGTGCAGGCCGCCGGCGCCGGACACGCGAGGGCGAGGAAGCGGCCGTTCAGGACGGACCGGCACAGCAAGATCCGGACGGCGCAGGGCGTCCGGGACCGCCGGATGCGGCTCTCCCTCGACGTCGCGCGTGACTTCTTCGCGCTG…
151	FT278	1	wild				Hordeum spontaneum	SA	Southern Asia	Afghanistan, Jowzjan, Shibarghan, Mazar-i-Sharif						ATGTTGCCTTACCACCCTAACCCTCACGGTTTCTGGATCTCCCGAGAACCGCCCGCGCAGACGCCAAACCCTGCCAGCAGCTTCTCCATGGCGCCTCCCGCGCATCAGGACCATCAGATTCAGCACTACGACCACTTCTTCCCGGGCCATGGCAACCAGTTCAACTCCGAGACGCTGGAGGCGGTGCTCAGGCCGCGTCCGCCGGCTCCTCCTCTGGCGGACATGCCGCCGGGGAACGGGCCAAGAACTGGCGCAGTGCAGGCCGCCGGCGCCGGACACGCGAGGGCGAGGAAGCGGCCGTTCAGGACGGACCGGCACAGCAAGATCCGGACGGCGCAGGGCGTCCGGGACCGCCGGATGCGGCTCTCCCTCGACGTCGCGCGTGACTTCTTCGCGCTG…
152	FT354	1	wild				Hordeum spontaneum	SA	Southern Asia	Iran, Khaken river, W 20 km, dry river bed						ATGTTGCCTTACCACCCTAACCCTCACGGTTTCTGGATCTCCCGAGAACCGCCCGCGCAGACGCCAAACCCTGCCAGCAGCTTCTCCATGGCGCCTCCCGCGCATCAGGACCATCAGATTCAGCACTACGACCACTTCTTCCCGGGCCATGGCAACCAGTTCAACTCCGAGACGCTGGAGGCGGTGCTCAGGCCGCGTCCGCCGGCTCCTCCTCTGGCGGACATGCCGCCGGGGAACGGGCCAAGAACTGGCGCAGTGCAGGCCGCCGGCGCCGGACACGCGAGGGCGAGGAAGCGGCCGTTCAGGACGGACCGGCACAGCAAGATCCGGACGGCGCAGGGCGTCCGGGACCGCCGGATGCGGCTCTCCCTCGACGTCGCGCGTGACTTCTTCGCGCTG…
153	FT357	1	wild				Hordeum spontaneum	WANA	Northern Africa	Lybia, Al Bayda, within the city on road border, FK 2067						ATGTTGCCTTACCACCCTAACCCTCACGGTTTCTGGATCTCCCGAGAACCGCCCGCGCAGACGCCAAACCCTGCCAGCAGCTTCTCCATGGCGCCTCCCGCGCATCAGGACCATCAGATTCAGCACTACGACCACTTCTTCCCGGGCCATGGCAACCAGTTCAACTCCGAGACGCTGGAGGCGGTGCTCAGGCCGCGTCCGCCGGCTCCTCCTCTGGCGGACATGCCGCCGGGGAACGGGCCAAGAACTGGCGCAGTGCAGGCCGCCGGCGCCGGACACGCGAGGGCGAGGAAGCGGCCGTTCAGGACGGACCGGCACAGCAAGATCCGGACGGCGCAGGGCGTCCGGGACCGCCGGATGCGGCTCTCCCTCGACGTCGCGCGTGACTTCTTCGCGCTG…
154	FT365	1	wild				Hordeum spontaneum	EA	Eastern Asia	China, Sichuan, Dao-Fu county						ATGTTGCCTTACCACCCTAACCCTCACGGTTTCTGGATCTCCCGAGAACCGCCCGCGCAGACGCCAAACCCTGCCAGCAGCTTCTCCATGGCGCCTCCCGCGCATCAGGACCATCAGATTCAGCACTACGACCACTTCTTCCCGGGCCATGGCAACCAGTTCAACTCCGAGACGCTGGAGGCGGTGCTCAGGCCGCGTCCGCCGGCTCCTCCTCTGGCGGACATGCCGCCGGGGAACGGGCCAAGAACTGGCGCAGTGCAGGCCGCCGGCGCCGGACACGCGAGGGCGAGGAAGCGGCCGTTCAGGACGGACCGGCACAGCAAGATCCGGACGGCGCAGGGCGTCCGGGACCGCCGGATGCGGCTCTCCCTCGACGTCGCGCGTGACTTCTTCGCGCTG…
155	FT569	3	wild				Hordeum spontaneum	SA	Southern Asia	Iran, Bakhtaran, Bisotoun wildlife protected region, 40 km N of Kermanshah. Habitat: rocky, mountainous area						ATGTTGCCTTACCACCCTAACCCTCACGGTTTCTGGATCTCCCGAGAACCGCCCGCGCAGACGCCAAACCCTGCCAGCAGCTTCTCCATGGCGCCTCCCGCGCATCAGGACCATCAGATTCAGCACTACGACCACTTCTTCCCGGGCCATGGCAACCAGTTCAACTCCGAGACGCTGGAGGCGGTGCTCAGGCCGCGTCCGCCGGCTCCTCCTCTGGCGGACATGCCGCCGGGGAACGGGCCAAGAACTGGCGCAGTGCAGGCCGCCGGCGCCGGACACGCGAGGGCGAGGAAGCGGCCGTTCAGGACGGACCGGCACAGCAAGATCCGGACGGCGCAGGGCGTCCGGGACCGCCGGATGCGGCTCTCCCTCGACGTCGCGCGTGACTTCTTCGCGCTG…
156	FT871	6	wild				Hordeum spontaneum	CA	Central Asia	Uzbekistan						ATGTTGCCTTACCACCCTAACCCTCACGGTTTCTGGATCTCCCGAGAACCGCCCGCGCAGACGCCAAACCCTGCCAGCAGCTTCTCCATGGCGCCTCCCGCGCATCAGGACCATCAGATTCAGCACTACGACCACTTCTTCCCGGGCCATGGCAACCAGTTCAACTCCGAGACGCTGGAGGCGGTGCTCAGGCCGCGTCCGCCGGCTCCTCCTCTGGCGGACATGCCGCCGGGGAACGGGCCAAGAACTGGCGCAGTGCAGGCCGCCGGCGCCGGACACGCGAGGGCGAGGAAGCGGCCGTTCAGGACGGACCGGCACAGCAAGATCCGGACGGCGCAGGGCGTCCGGGACCGCCGGATGCGGCTCTCCCTCGACGTCGCGCGTGACTTCTTCGCGCTG…
157	FT885	6	wild				Hordeum spontaneum	CA	Central Asia	Tajikistan						ATGTTGCCTTACCACCCTAACCCTCACGGTTTCTGGATCTCCCGAGAACCGCCCGCGCAGACGCCAAACCCTGCCAGCAGCTTCTCCATGGCGCCTCCCGCGCATCAGGACCATCAGATTCAGCACTACGACCACTTCTTCCCGGGCCATGGCAACCAGTTCAACTCCGAGACGCTGGAGGCGGTGCTCAGGCCGCGTCCGCCGGCTCCTCCTCTGGCGGACATGCCGCCGGGGAACGGGCCAAGAACTGGCGCAGTGCAGGCCGCCGGCGCCGGACACGCGAGGGCGAGGAAGCGGCCGTTCAGGACGGACCGGCACAGCAAGATCCGGACGGCGCAGGGCGTCCGGGACCGCCGGATGCGGCTCTCCCTCGACGTCGCGCGTGACTTCTTCGCGCTG…
158	FT037	1	wild				Hordeum spontaneum	WANA	Western Asia	Israel						ATGTTGCCTTACCACCCTAACCCTCACGGTTTCTGGATCTCCCGAGAACCGCCCGCGCAGACGCCAAACCCTGCCAGCAGCTTCTCCATGGCGCCTCCCGCGCATCAGGACCATCAGATTCAGCACTACGACCACTTCTTCCCGGGCCATGGCAACCAGTTCAACTCCGAGACGCTGGAGGCGGTGCTCAGGCCGCGTCCGCCGGCTCCTCCTCTGGCGGACATGCCGCCGGGGAACGGGCCAAGAACTGGCGCAGTGCAGGCCGCCGGCGCCGGACACGCGAGGGCGAGGAAGCGGCCGTTCAGGACGGACCGGCACAGCAAGATCCGGACGGCGCAGGGCGTCCGGGACCGCCGGATGCGGCTCTCCCTCGACGTCGCGCGTGACTTCTTCGCGCTG…
159	FT045	1	wild				Hordeum spontaneum	WANA	Western Asia	Israel						ATGTTGCCTTACCACCCTAACCCTCACGGTTTCTGGATCTCCCGAGAACCGCCCGCGCAGACGCCAAACCCTGCCAGCAGCTTCTCCATGGCGCCTCCCGCGCATCAGGACCATCAGATTCAGCACTACGACCACTTCTTCCCGGGCCATGGCAACCAGTTCAACTCCGAGACGCTGGAGGCGGTGCTCAGGCCGCGTCCGCCGGCTCCTCCTCTGGCGGACATGCCGCCGGGGAACGGGCCAAGAACTGGCGCAGTGCAGGCCGCCGGCGCCGGACACGCGAGGGCGAGGAAGCGGCCGTTCAGGACGGACCGGCACAGCAAGATCCGGACGGCGCAGGGCGTCCGGGACCGCCGGATGCGGCTCTCCCTCGACGTCGCGCGTGACTTCTTCGCGCTG…
160	FT067	1	wild				Hordeum spontaneum	WANA	Western Asia	Israel						ATGTTGCCTTACCACCCTAACCCTCACGGTTTCTGGATCTCCCGAGAACCGCCCGCGCAGACGCCAAACCCTGCCAGCAGCTTCTCCATGGCGCCTCCCGCGCATCAGGACCATCAGATTCAGCACTACGACCACTTCTTCCCGGGCCATGGCAACCAGTTCAACTCCGAGACGCTGGAGGCGGTGCTCAGGCCGCGTCCGCCGGCTCCTCCTCTGGCGGACATGCCGCCGGGGAACGGGCCAAGAACTGGCGCAGTGCAGGCCGCCGGCGCCGGACACGCGAGGGCGAGGAAGCGGCCGTTCAGGACGGACCGGCACAGCAAGATCCGGACGGCGCAGGGCGTCCGGGACCGCCGGATGCGGCTCTCCCTCGACGTCGCGCGTGACTTCTTCGCGCTG…
161	FT147	1	wild				Hordeum spontaneum	WANA	Western Asia	Israel						ATGTTGCCTTACCACCCTAACCCTCACGGTTTCTGGATCTCCCGAGAACCGCCCGCGCAGACGCCAAACCCTGCCAGCAGCTTCTCCATGGCGCCTCCCGCGCATCAGGACCATCAGATTCAGCACTACGACCACTTCTTCCCGGGCCATGGCAACCAGTTCAACTCCGAGACGCTGGAGGCGGTGCTCAGGCCGCGTCCGCCGGCTCCTCCTCTGGCGGACATGCCGCCGGGGAACGGGCCAAGAACTGGCGCAGTGCAGGCCGCCGGCGCCGGACACGCGAGGGCGAGGAAGCGGCCGTTCAGGACGGACCGGCACAGCAAGATCCGGACGGCGCAGGGCGTCCGGGACCGCCGGATGCGGCTCTCCCTCGACGTCGCGCGTGACTTCTTCGCGCTG…
162	FT172	1	wild				Hordeum spontaneum	WANA	Western Asia	Israel						ATGTTGCCTTACCACCCTAACCCTCACGGTTTCTGGATCTCCCGAGAACCGCCCGCGCAGACGCCAAACCCTGCCAGCAGCTTCTCCATGGCGCCTCCCGCGCATCAGGACCATCAGATTCAGCACTACGACCACTTCTTCCCGGGCCATGGCAACCAGTTCAACTCCGAGACGCTGGAGGCGGTGCTCAGGCCGCGTCCGCCGGCTCCTCCTCTGGCGGACATGCCGCCGGGGAACGGGCCAAGAACTGGCGCAGTGCAGGCCGCCGGCGCCGGACACGCGAGGGCGAGGAAGCGGCCGTTCAGGACGGACCGGCACAGCAAGATCCGGACGGCGCAGGGCGTCCGGGACCGCCGGATGCGGCTCTCCCTCGACGTCGCGCGTGACTTCTTCGCGCTG…
163	FT175	3	wild				Hordeum spontaneum	WANA	Western Asia	Israel						ATGTTGCCTTACCACCCTAACCCTCACGGTTTCTGGATCTCCCGAGAACCGCCCGCGCAGACGCCAAACCCTGCCAGCAGCTTCTCCATGGCGCCTCCCGCGCATCAGGACCATCAGATTCAGCACTACGACCACTTCTTCCCGGGCCATGGCAACCAGTTCAACTCCGAGACGCTGGAGGCGGTGCTCAGGCCGCGTCCGCCGGCTCCTCCTCTGGCGGACATGCCGCCGGGGAACGGGCCAAGAACTGGCGCAGTGCAGGCCGCCGGCGCCGGACACGCGAGGGCGAGGAAGCGGCCGTTCAGGACGGACCGGCACAGCAAGATCCGGACGGCGCAGGGCGTCCGGGACCGCCGGATGCGGCTCTCCCTCGACGTCGCGCGTGACTTCTTCGCGCTG…
164	FT218	5	wild?				Hordeum spontaneum	WANA	Western Asia	Israel						ATGTTGCCTTACCACCCTAACCCTCACGGTTTCTGGATCTCCCGAGAACCGCCCGCGCAGACGCCAAACCCTGCCAGCAGCTTCTCCATGGCGCCTCCCGCGCATCAGGACCATCAGATTCAGCACTACGACCACTTCTTCCCGGGCCATGGCAACCAGTTCAACTCCGAGACGCTGGAGGCGGTGCTCAGGCCGCGTCCGCCGGCTCCTCCTCTGGCGGACATGCCGCCGGGGAACGGGCCAAGAACTGGCGCAGTGCAGGCCGCCGGCGCCGGACACGCGAGGGCGAGGAAGCGGCCGTTCAGGACGGACCGGCACAGCAAGATCCGGACGGCGCAGGGCGTCCGGGACCGCCGGATGCGGCTCTCCCTCGACGTCGCGCGTGACTTCTTCGCGCTG…
165	FT219	2	wild				Hordeum spontaneum	WANA	Western Asia	Israel						ATGTTGCCTTACCACCCTAACCCTCACGGTTTCTGGATCTCCCGAGAACCGCCCGCGCAGGCGCCAAACCCTGCCAGCAGCTTCTCCATGGCGCCTCCCGCGCATCAGGACCATCAGATTCAGCACTACGACCACTTCTTCCCGGGCCATGGCAACCAGTTCAACTCCGAGACGCTGGAGGCGGTGCTCAGGCCGCGTCCGCCGGCTCCTCCTCTGGCGGACATGCCGCCGGGGAACGGGCCAAGAACTGGCGCAGTGCAGGCCGCCGGCGCCGGACACGCGAGGGCGAGGAAGCGGCCGTTCAGGACGGACCGGCACAGCAAGATCCGGACGGCGCAGGGCGTCCGGGACCGCCGGATGCGGCTCTCCCTCGACGTCGCGCGTGACTTCTTCGCGCTG…
166	FT222	1	wild				Hordeum spontaneum	WANA	Western Asia	Israel						ATGTTGCCTTACCACCCTAACCCTCACGGTTTCTGGATCTCCCGAGAACCGCCCGCGCAGACGCCAAACCCTGCCAGCAGCTTCTCCATGGCGCCTCCCGCGCATCAGGACCATCAGATTCAGCACTACGACCACTTCTTCCCGGGCCATGGCAACCAGTTCAACTCCGAGACGCTGGAGGCGGTGCTCAGGCCGCGTCCGCCGGCTCCTCCTCTGGCGGACATGCCGCCGGGGAACGGGCCAAGAACTGGCGCAGTGCAGGCCGCCGGCGCCGGACACGCGAGGGCGAGGAAGCGGCCGTTCAGGACGGACCGGCACAGCAAGATCCGGACGGCGCAGGGCGTCCGGGACCGCCGGATGCGGCTCTCCCTCGACGTCGCGCGTGACTTCTTCGCGCTG…
167	FT229	2	wild				Hordeum spontaneum	WANA	Western Asia	Iraq						ATGTTGCCTTACCACCCTAACCCTCACGGTTTCTGGATCTCCCGAGAACCGCCCGCGCAGGCGCCAAACCCTGCCAGCAGCTTCTCCATGGCGCCTCCCGCGCATCAGGACCATCAGATTCAGCACTACGACCACTTCTTCCCGGGCCATGGCAACCAGTTCAACTCCGAGACGCTGGAGGCGGTGCTCAGGCCGCGTCCGCCGGCTCCTCCTCTGGCGGACATGCCGCCGGGGAACGGGCCAAGAACTGGCGCAGTGCAGGCCGCCGGCGCCGGACACGCGAGGGCGAGGAAGCGGCCGTTCAGGACGGACCGGCACAGCAAGATCCGGACGGCGCAGGGCGTCCGGGACCGCCGGATGCGGCTCTCCCTCGACGTCGCGCGTGACTTCTTCGCGCTG…
168	FT232	1	wild				Hordeum spontaneum	WANA	Western Asia	Iraq						ATGTTGCCTTACCACCCTAACCCTCACGGTTTCTGGATCTCCCGAGAACCGCCCGCGCAGACGCCAAACCCTGCCAGCAGCTTCTCCATGGCGCCTCCCGCGCATCAGGACCATCAGATTCAGCACTACGACCACTTCTTCCCGGGCCATGGCAACCAGTTCAACTCCGAGACGCTGGAGGCGGTGCTCAGGCCGCGTCCGCCGGCTCCTCCTCTGGCGGACATGCCGCCGGGGAACGGGCCAAGAACTGGCGCAGTGCAGGCCGCCGGCGCCGGACACGCGAGGGCGAGGAAGCGGCCGTTCAGGACGGACCGGCACAGCAAGATCCGGACGGCGCAGGGCGTCCGGGACCGCCGGATGCGGCTCTCCCTCGACGTCGCGCGTGACTTCTTCGCGCTG…
169	FT252	1	wild				Hordeum spontaneum	WANA	Western Asia	Turkey						ATGTTGCCTTACCACCCTAACCCTCACGGTTTCTGGATCTCCCGAGAACCGCCCGCGCAGACGCCAAACCCTGCCAGCAGCTTCTCCATGGCGCCTCCCGCGCATCAGGACCATCAGATTCAGCACTACGACCACTTCTTCCCGGGCCATGGCAACCAGTTCAACTCCGAGACGCTGGAGGCGGTGCTCAGGCCGCGTCCGCCGGCTCCTCCTCTGGCGGACATGCCGCCGGGGAACGGGCCAAGAACTGGCGCAGTGCAGGCCGCCGGCGCCGGACACGCGAGGGCGAGGAAGCGGCCGTTCAGGACGGACCGGCACAGCAAGATCCGGACGGCGCAGGGCGTCCGGGACCGCCGGATGCGGCTCTCCCTCGACGTCGCGCGTGACTTCTTCGCGCTG…
170	FT262	2	wild				Hordeum spontaneum	WANA	Western Asia	Turkey						ATGTTGCCTTACCACCCTAACCCTCACGGTTTCTGGATCTCCCGAGAACCGCCCGCGCAGGCGCCAAACCCTGCCAGCAGCTTCTCCATGGCGCCTCCCGCGCATCAGGACCATCAGATTCAGCACTACGACCACTTCTTCCCGGGCCATGGCAACCAGTTCAACTCCGAGACGCTGGAGGCGGTGCTCAGGCCGCGTCCGCCGGCTCCTCCTCTGGCGGACATGCCGCCGGGGAACGGGCCAAGAACTGGCGCAGTGCAGGCCGCCGGCGCCGGACACGCGAGGGCGAGGAAGCGGCCGTTCAGGACGGACCGGCACAGCAAGATCCGGACGGCGCAGGGCGTCCGGGACCGCCGGATGCGGCTCTCCCTCGACGTCGCGCGTGACTTCTTCGCGCTG…
171	FT268	3	wild				Hordeum spontaneum	WANA	Western Asia	Syria						ATGTTGCCTTACCACCCTAACCCTCACGGTTTCTGGATCTCCCGAGAACCGCCCGCGCAGACGCCAAACCCTGCCAGCAGCTTCTCCATGGCGCCTCCCGCGCATCAGGACCATCAGATTCAGCACTACGACCACTTCTTCCCGGGCCATGGCAACCAGTTCAACTCCGAGACGCTGGAGGCGGTGCTCAGGCCGCGTCCGCCGGCTCCTCCTCTGGCGGACATGCCGCCGGGGAACGGGCCAAGAACTGGCGCAGTGCAGGCCGCCGGCGCCGGACACGCGAGGGCGAGGAAGCGGCCGTTCAGGACGGACCGGCACAGCAAGATCCGGACGGCGCAGGGCGTCCGGGACCGCCGGATGCGGCTCTCCCTCGACGTCGCGCGTGACTTCTTCGCGCTG…
172	FT272	1	wild				Hordeum spontaneum	WANA	Western Asia	Jordan						ATGTTGCCTTACCACCCTAACCCTCACGGTTTCTGGATCTCCCGAGAACCGCCCGCGCAGACGCCAAACCCTGCCAGCAGCTTCTCCATGGCGCCTCCCGCGCATCAGGACCATCAGATTCAGCACTACGACCACTTCTTCCCGGGCCATGGCAACCAGTTCAACTCCGAGACGCTGGAGGCGGTGCTCAGGCCGCGTCCGCCGGCTCCTCCTCTGGCGGACATGCCGCCGGGGAACGGGCCAAGAACTGGCGCAGTGCAGGCCGCCGGCGCCGGACACGCGAGGGCGAGGAAGCGGCCGTTCAGGACGGACCGGCACAGCAAGATCCGGACGGCGCAGGGCGTCCGGGACCGCCGGATGCGGCTCTCCCTCGACGTCGCGCGTGACTTCTTCGCGCTG…
173	FT276	1	wild				Hordeum spontaneum	WANA	Western Asia	Jordan						ATGTTGCCTTACCACCCTAACCCTCACGGTTTCTGGATCTCCCGAGAACCGCCCGCGCAGACGCCAAACCCTGCCAGCAGCTTCTCCATGGCGCCTCCCGCGCATCAGGACCATCAGATTCAGCACTACGACCACTTCTTCCCGGGCCATGGCAACCAGTTCAACTCCGAGACGCTGGAGGCGGTGCTCAGGCCGCGTCCGCCGGCTCCTCCTCTGGCGGACATGCCGCCGGGGAACGGGCCAAGAACTGGCGCAGTGCAGGCCGCCGGCGCCGGACACGCGAGGGCGAGGAAGCGGCCGTTCAGGACGGACCGGCACAGCAAGATCCGGACGGCGCAGGGCGTCCGGGACCGCCGGATGCGGCTCTCCCTCGACGTCGCGCGTGACTTCTTCGCGCTG…
174	FT286	1	wild				Hordeum spontaneum	SA	Southern Asia	Iran						ATGTTGCCTTACCACCCTAACCCTCACGGTTTCTGGATCTCCCGAGAACCGCCCGCGCAGACGCCAAACCCTGCCAGCAGCTTCTCCATGGCGCCTCCCGCGCATCAGGACCATCAGATTCAGCACTACGACCACTTCTTCCCGGGCCATGGCAACCAGTTCAACTCCGAGACGCTGGAGGCGGTGCTCAGGCCGCGTCCGCCGGCTCCTCCTCTGGCGGACATGCCGCCGGGGAACGGGCCAAGAACTGGCGCAGTGCAGGCCGCCGGCGCCGGACACGCGAGGGCGAGGAAGCGGCCGTTCAGGACGGACCGGCACAGCAAGATCCGGACGGCGCAGGGCGTCCGGGACCGCCGGATGCGGCTCTCCCTCGACGTCGCGCGTGACTTCTTCGCGCTG…
175	FT332	1	wild				Hordeum spontaneum	SA	Southern Asia	Iran						ATGTTGCCTTACCACCCTAACCCTCACGGTTTCTGGATCTCCCGAGAACCGCCCGCGCAGACGCCAAACCCTGCCAGCAGCTTCTCCATGGCGCCTCCCGCGCATCAGGACCATCAGATTCAGCACTACGACCACTTCTTCCCGGGCCATGGCAACCAGTTCAACTCCGAGACGCTGGAGGCGGTGCTCAGGCCGCGTCCGCCGGCTCCTCCTCTGGCGGACATGCCGCCGGGGAACGGGCCAAGAACTGGCGCAGTGCAGGCCGCCGGCGCCGGACACGCGAGGGCGAGGAAGCGGCCGTTCAGGACGGACCGGCACAGCAAGATCCGGACGGCGCAGGGCGTCCGGGACCGCCGGATGCGGCTCTCCCTCGACGTCGCGCGTGACTTCTTCGCGCTG…
176	FT333	1	wild				Hordeum spontaneum	SA	Southern Asia	Iran						ATGTTGCCTTACCACCCTAACCCTCACGGTTTCTGGATCTCCCGAGAACCGCCCGCGCAGACGCCAAACCCTGCCAGCAGCTTCTCCATGGCGCCTCCCGCGCATCAGGACCATCAGATTCAGCACTACGACCACTTCTTCCCGGGCCATGGCAACCAGTTCAACTCCGAGACGCTGGAGGCGGTGCTCAGGCCGCGTCCGCCGGCTCCTCCTCTGGCGGACATGCCGCCGGGGAACGGGCCAAGAACTGGCGCAGTGCAGGCCGCCGGCGCCGGACACGCGAGGGCGAGGAAGCGGCCGTTCAGGACGGACCGGCACAGCAAGATCCGGACGGCGCAGGGCGTCCGGGACCGCCGGATGCGGCTCTCCCTCGACGTCGCGCGTGACTTCTTCGCGCTG…
177	FT338	3	wild				Hordeum spontaneum	WANA	Western Asia	Israel						ATGTTGCCTTACCACCCTAACCCTCACGGTTTCTGGATCTCCCGAGAACCGCCCGCGCAGACGCCAAACCCTGCCAGCAGCTTCTCCATGGCGCCTCCCGCGCATCAGGACCATCAGATTCAGCACTACGACCACTTCTTCCCGGGCCATGGCAACCAGTTCAACTCCGAGACGCTGGAGGCGGTGCTCAGGCCGCGTCCGCCGGCTCCTCCTCTGGCGGACATGCCGCCGGGGAACGGGCCAAGAACTGGCGCAGTGCAGGCCGCCGGCGCCGGACACGCGAGGGCGAGGAAGCGGCCGTTCAGGACGGACCGGCACAGCAAGATCCGGACGGCGCAGGGCGTCCGGGACCGCCGGATGCGGCTCTCCCTCGACGTCGCGCGTGACTTCTTCGCGCTG…
178	FT340	1	wild				Hordeum spontaneum	WANA	Western Asia	Israel						ATGTTGCCTTACCACCCTAACCCTCACGGTTTCTGGATCTCCCGAGAACCGCCCGCGCAGACGCCAAACCCTGCCAGCAGCTTCTCCATGGCGCCTCCCGCGCATCAGGACCATCAGATTCAGCACTACGACCACTTCTTCCCGGGCCATGGCAACCAGTTCAACTCCGAGACGCTGGAGGCGGTGCTCAGGCCGCGTCCGCCGGCTCCTCCTCTGGCGGACATGCCGCCGGGGAACGGGCCAAGAACTGGCGCAGTGCAGGCCGCCGGCGCCGGACACGCGAGGGCGAGGAAGCGGCCGTTCAGGACGGACCGGCACAGCAAGATCCGGACGGCGCAGGGCGTCCGGGACCGCCGGATGCGGCTCTCCCTCGACGTCGCGCGTGACTTCTTCGCGCTG…
179	FT358	2	wild				Hordeum spontaneum	WANA	Northern Africa	Libya						ATGTTGCCTTACCACCCTAACCCTCACGGTTTCTGGATCTCCCGAGAACCGCCCGCGCAGGCGCCAAACCCTGCCAGCAGCTTCTCCATGGCGCCTCCCGCGCATCAGGACCATCAGATTCAGCACTACGACCACTTCTTCCCGGGCCATGGCAACCAGTTCAACTCCGAGACGCTGGAGGCGGTGCTCAGGCCGCGTCCGCCGGCTCCTCCTCTGGCGGACATGCCGCCGGGGAACGGGCCAAGAACTGGCGCAGTGCAGGCCGCCGGCGCCGGACACGCGAGGGCGAGGAAGCGGCCGTTCAGGACGGACCGGCACAGCAAGATCCGGACGGCGCAGGGCGTCCGGGACCGCCGGATGCGGCTCTCCCTCGACGTCGCGCGTGACTTCTTCGCGCTG…
180	FT359	2	wild				Hordeum spontaneum	WANA	Northern Africa	Morocco						ATGTTGCCTTACCACCCTAACCCTCACGGTTTCTGGATCTCCCGAGAACCGCCCGCGCAGGCGCCAAACCCTGCCAGCAGCTTCTCCATGGCGCCTCCCGCGCATCAGGACCATCAGATTCAGCACTACGACCACTTCTTCCCGGGCCATGGCAACCAGTTCAACTCCGAGACGCTGGAGGCGGTGCTCAGGCCGCGTCCGCCGGCTCCTCCTCTGGCGGACATGCCGCCGGGGAACGGGCCAAGAACTGGCGCAGTGCAGGCCGCCGGCGCCGGACACGCGAGGGCGAGGAAGCGGCCGTTCAGGACGGACCGGCACAGCAAGATCCGGACGGCGCAGGGCGTCCGGGACCGCCGGATGCGGCTCTCCCTCGACGTCGCGCGTGACTTCTTCGCGCTG…
181	FT361	1	wild				Hordeum spontaneum	SEU	Southern Europe	Greece						ATGTTGCCTTACCACCCTAACCCTCACGGTTTCTGGATCTCCCGAGAACCGCCCGCGCAGACGCCAAACCCTGCCAGCAGCTTCTCCATGGCGCCTCCCGCGCATCAGGACCATCAGATTCAGCACTACGACCACTTCTTCCCGGGCCATGGCAACCAGTTCAACTCCGAGACGCTGGAGGCGGTGCTCAGGCCGCGTCCGCCGGCTCCTCCTCTGGCGGACATGCCGCCGGGGAACGGGCCAAGAACTGGCGCAGTGCAGGCCGCCGGCGCCGGACACGCGAGGGCGAGGAAGCGGCCGTTCAGGACGGACCGGCACAGCAAGATCCGGACGGCGCAGGGCGTCCGGGACCGCCGGATGCGGCTCTCCCTCGACGTCGCGCGTGACTTCTTCGCGCTG…
182	FT363	3	wild				Hordeum spontaneum	WANA	Western Asia	Cyprus						ATGTTGCCTTACCACCCTAACCCTCACGGTTTCTGGATCTCCCGAGAACCGCCCGCGCAGACGCCAAACCCTGCCAGCAGCTTCTCCATGGCGCCTCCCGCGCATCAGGACCATCAGATTCAGCACTACGACCACTTCTTCCCGGGCCATGGCAACCAGTTCAACTCCGAGACGCTGGAGGCGGTGCTCAGGCCGCGTCCGCCGGCTCCTCCTCTGGCGGACATGCCGCCGGGGAACGGGCCAAGAACTGGCGCAGTGCAGGCCGCCGGCGCCGGACACGCGAGGGCGAGGAAGCGGCCGTTCAGGACGGACCGGCACAGCAAGATCCGGACGGCGCAGGGCGTCCGGGACCGCCGGATGCGGCTCTCCCTCGACGTCGCGCGTGACTTCTTCGCGCTG…
183	FT376	1	wild				Hordeum spontaneum	CA	Central Asia	Turkmenistan						ATGTTGCCTTACCACCCTAACCCTCACGGTTTCTGGATCTCCCGAGAACCGCCCGCGCAGACGCCAAACCCTGCCAGCAGCTTCTCCATGGCGCCTCCCGCGCATCAGGACCATCAGATTCAGCACTACGACCACTTCTTCCCGGGCCATGGCAACCAGTTCAACTCCGAGACGCTGGAGGCGGTGCTCAGGCCGCGTCCGCCGGCTCCTCCTCTGGCGGACATGCCGCCGGGGAACGGGCCAAGAACTGGCGCAGTGCAGGCCGCCGGCGCCGGACACGCGAGGGCGAGGAAGCGGCCGTTCAGGACGGACCGGCACAGCAAGATCCGGACGGCGCAGGGCGTCCGGGACCGCCGGATGCGGCTCTCCCTCGACGTCGCGCGTGACTTCTTCGCGCTG…
184	FT379	3	wild				Hordeum spontaneum	WANA	Northern Africa	Egypt						ATGTTGCCTTACCACCCTAACCCTCACGGTTTCTGGATCTCCCGAGAACCGCCCGCGCAGACGCCAAACCCTGCCAGCAGCTTCTCCATGGCGCCTCCCGCGCATCAGGACCATCAGATTCAGCACTACGACCACTTCTTCCCGGGCCATGGCAACCAGTTCAACTCCGAGACGCTGGAGGCGGTGCTCAGGCCGCGTCCGCCGGCTCCTCCTCTGGCGGACATGCCGCCGGGGAACGGGCCAAGAACTGGCGCAGTGCAGGCCGCCGGCGCCGGACACGCGAGGGCGAGGAAGCGGCCGTTCAGGACGGACCGGCACAGCAAGATCCGGACGGCGCAGGGCGTCCGGGACCGCCGGATGCGGCTCTCCCTCGACGTCGCGCGTGACTTCTTCGCGCTG…
185	FT380	2	wild				Hordeum spontaneum	WANA	Northern Africa	Egypt						ATGTTGCCTTACCACCCTAACCCTCACGGTTTCTGGATCTCCCGAGAACCGCCCGCGCAGGCGCCAAACCCTGCCAGCAGCTTCTCCATGGCGCCTCCCGCGCATCAGGACCATCAGATTCAGCACTACGACCACTTCTTCCCGGGCCATGGCAACCAGTTCAACTCCGAGACGCTGGAGGCGGTGCTCAGGCCGCGTCCGCCGGCTCCTCCTCTGGCGGACATGCCGCCGGGGAACGGGCCAAGAACTGGCGCAGTGCAGGCCGCCGGCGCCGGACACGCGAGGGCGAGGAAGCGGCCGTTCAGGACGGACCGGCACAGCAAGATCCGGACGGCGCAGGGCGTCCGGGACCGCCGGATGCGGCTCTCCCTCGACGTCGCGCGTGACTTCTTCGCGCTG…
186	FT388	1	wild				Hordeum agriocrithon Åberg var. agriocrithon	EA	Eastern Asia	China						ATGTTGCCTTACCACCCTAACCCTCACGGTTTCTGGATCTCCCGAGAACCGCCCGCGCAGACGCCAAACCCTGCCAGCAGCTTCTCCATGGCGCCTCCCGCGCATCAGGACCATCAGATTCAGCACTACGACCACTTCTTCCCGGGCCATGGCAACCAGTTCAACTCCGAGACGCTGGAGGCGGTGCTCAGGCCGCGTCCGCCGGCTCCTCCTCTGGCGGACATGCCGCCGGGGAACGGGCCAAGAACTGGCGCAGTGCAGGCCGCCGGCGCCGGACACGCGAGGGCGAGGAAGCGGCCGTTCAGGACGGACCGGCACAGCAAGATCCGGACGGCGCAGGGCGTCCGGGACCGCCGGATGCGGCTCTCCCTCGACGTCGCGCGTGACTTCTTCGCGCTG…
187	FT389	1	wild				Hordeum agriocrithon Åberg var. agriocrithon	EA	Eastern Asia	China						ATGTTGCCTTACCACCCTAACCCTCACGGTTTCTGGATCTCCCGAGAACCGCCCGCGCAGACGCCAAACCCTGCCAGCAGCTTCTCCATGGCGCCTCCCGCGCATCAGGACCATCAGATTCAGCACTACGACCACTTCTTCCCGGGCCATGGCAACCAGTTCAACTCCGAGACGCTGGAGGCGGTGCTCAGGCCGCGTCCGCCGGCTCCTCCTCTGGCGGACATGCCGCCGGGGAACGGGCCAAGAACTGGCGCAGTGCAGGCCGCCGGCGCCGGACACGCGAGGGCGAGGAAGCGGCCGTTCAGGACGGACCGGCACAGCAAGATCCGGACGGCGCAGGGCGTCCGGGACCGCCGGATGCGGCTCTCCCTCGACGTCGCGCGTGACTTCTTCGCGCTG…
188	FT390	1	wild				Hordeum agriocrithon Åberg var. agriocrithon	EA	Eastern Asia	China						ATGTTGCCTTACCACCCTAACCCTCACGGTTTCTGGATCTCCCGAGAACCGCCCGCGCAGACGCCAAACCCTGCCAGCAGCTTCTCCATGGCGCCTCCCGCGCATCAGGACCATCAGATTCAGCACTACGACCACTTCTTCCCGGGCCATGGCAACCAGTTCAACTCCGAGACGCTGGAGGCGGTGCTCAGGCCGCGTCCGCCGGCTCCTCCTCTGGCGGACATGCCGCCGGGGAACGGGCCAAGAACTGGCGCAGTGCAGGCCGCCGGCGCCGGACACGCGAGGGCGAGGAAGCGGCCGTTCAGGACGGACCGGCACAGCAAGATCCGGACGGCGCAGGGCGTCCGGGACCGCCGGATGCGGCTCTCCCTCGACGTCGCGCGTGACTTCTTCGCGCTG…
189	FT393	1	wild				Hordeum spontaneum	WANA	Western Asia	Israel						ATGTTGCCTTACCACCCTAACCCTCACGGTTTCTGGATCTCCCGAGAACCGCCCGCGCAGACGCCAAACCCTGCCAGCAGCTTCTCCATGGCGCCTCCCGCGCATCAGGACCATCAGATTCAGCACTACGACCACTTCTTCCCGGGCCATGGCAACCAGTTCAACTCCGAGACGCTGGAGGCGGTGCTCAGGCCGCGTCCGCCGGCTCCTCCTCTGGCGGACATGCCGCCGGGGAACGGGCCAAGAACTGGCGCAGTGCAGGCCGCCGGCGCCGGACACGCGAGGGCGAGGAAGCGGCCGTTCAGGACGGACCGGCACAGCAAGATCCGGACGGCGCAGGGCGTCCGGGACCGCCGGATGCGGCTCTCCCTCGACGTCGCGCGTGACTTCTTCGCGCTG…
190	FT462	1	wild				Hordeum spontaneum	WANA	Western Asia	Turkey						ATGTTGCCTTACCACCCTAACCCTCACGGTTTCTGGATCTCCCGAGAACCGCCCGCGCAGACGCCAAACCCTGCCAGCAGCTTCTCCATGGCGCCTCCCGCGCATCAGGACCATCAGATTCAGCACTACGACCACTTCTTCCCGGGCCATGGCAACCAGTTCAACTCCGAGACGCTGGAGGCGGTGCTCAGGCCGCGTCCGCCGGCTCCTCCTCTGGCGGACATGCCGCCGGGGAACGGGCCAAGAACTGGCGCAGTGCAGGCCGCCGGCGCCGGACACGCGAGGGCGAGGAAGCGGCCGTTCAGGACGGACCGGCACAGCAAGATCCGGACGGCGCAGGGCGTCCGGGACCGCCGGATGCGGCTCTCCCTCGACGTCGCGCGTGACTTCTTCGCGCTG…
191	FT469	1	wild				Hordeum spontaneum	WANA	Western Asia	Turkey						ATGTTGCCTTACCACCCTAACCCTCACGGTTTCTGGATCTCCCGAGAACCGCCCGCGCAGACGCCAAACCCTGCCAGCAGCTTCTCCATGGCGCCTCCCGCGCATCAGGACCATCAGATTCAGCACTACGACCACTTCTTCCCGGGCCATGGCAACCAGTTCAACTCCGAGACGCTGGAGGCGGTGCTCAGGCCGCGTCCGCCGGCTCCTCCTCTGGCGGACATGCCGCCGGGGAACGGGCCAAGAACTGGCGCAGTGCAGGCCGCCGGCGCCGGACACGCGAGGGCGAGGAAGCGGCCGTTCAGGACGGACCGGCACAGCAAGATCCGGACGGCGCAGGGCGTCCGGGACCGCCGGATGCGGCTCTCCCTCGACGTCGCGCGTGACTTCTTCGCGCTG…
192	FT470	1	wild				Hordeum spontaneum	WANA	Western Asia	Turkey						ATGTTGCCTTACCACCCTAACCCTCACGGTTTCTGGATCTCCCGAGAACCGCCCGCGCAGACGCCAAACCCTGCCAGCAGCTTCTCCATGGCGCCTCCCGCGCATCAGGACCATCAGATTCAGCACTACGACCACTTCTTCCCGGGCCATGGCAACCAGTTCAACTCCGAGACGCTGGAGGCGGTGCTCAGGCCGCGTCCGCCGGCTCCTCCTCTGGCGGACATGCCGCCGGGGAACGGGCCAAGAACTGGCGCAGTGCAGGCCGCCGGCGCCGGACACGCGAGGGCGAGGAAGCGGCCGTTCAGGACGGACCGGCACAGCAAGATCCGGACGGCGCAGGGCGTCCGGGACCGCCGGATGCGGCTCTCCCTCGACGTCGCGCGTGACTTCTTCGCGCTG…
193	FT473	1	wild				Hordeum spontaneum	WANA	Western Asia	Turkey						ATGTTGCCTTACCACCCTAACCCTCACGGTTTCTGGATCTCCCGAGAACCGCCCGCGCAGACGCCAAACCCTGCCAGCAGCTTCTCCATGGCGCCTCCCGCGCATCAGGACCATCAGATTCAGCACTACGACCACTTCTTCCCGGGCCATGGCAACCAGTTCAACTCCGAGACGCTGGAGGCGGTGCTCAGGCCGCGTCCGCCGGCTCCTCCTCTGGCGGACATGCCGCCGGGGAACGGGCCAAGAACTGGCGCAGTGCAGGCCGCCGGCGCCGGACACGCGAGGGCGAGGAAGCGGCCGTTCAGGACGGACCGGCACAGCAAGATCCGGACGGCGCAGGGCGTCCGGGACCGCCGGATGCGGCTCTCCCTCGACGTCGCGCGTGACTTCTTCGCGCTG…
194	FT507	1	wild				Hordeum spontaneum	WANA	Western Asia	Iraq						ATGTTGCCTTACCACCCTAACCCTCACGGTTTCTGGATCTCCCGAGAACCGCCCGCGCAGACGCCAAACCCTGCCAGCAGCTTCTCCATGGCGCCTCCCGCGCATCAGGACCATCAGATTCAGCACTACGACCACTTCTTCCCGGGCCATGGCAACCAGTTCAACTCCGAGACGCTGGAGGCGGTGCTCAGGCCGCGTCCGCCGGCTCCTCCTCTGGCGGACATGCCGCCGGGGAACGGGCCAAGAACTGGCGCAGTGCAGGCCGCCGGCGCCGGACACGCGAGGGCGAGGAAGCGGCCGTTCAGGACGGACCGGCACAGCAAGATCCGGACGGCGCAGGGCGTCCGGGACCGCCGGATGCGGCTCTCCCTCGACGTCGCGCGTGACTTCTTCGCGCTG…
195	FT512	1	wild				Hordeum spontaneum	WANA	Western Asia	Syria						ATGTTGCCTTACCACCCTAACCCTCACGGTTTCTGGATCTCCCGAGAACCGCCCGCGCAGACGCCAAACCCTGCCAGCAGCTTCTCCATGGCGCCTCCCGCGCATCAGGACCATCAGATTCAGCACTACGACCACTTCTTCCCGGGCCATGGCAACCAGTTCAACTCCGAGACGCTGGAGGCGGTGCTCAGGCCGCGTCCGCCGGCTCCTCCTCTGGCGGACATGCCGCCGGGGAACGGGCCAAGAACTGGCGCAGTGCAGGCCGCCGGCGCCGGACACGCGAGGGCGAGGAAGCGGCCGTTCAGGACGGACCGGCACAGCAAGATCCGGACGGCGCAGGGCGTCCGGGACCGCCGGATGCGGCTCTCCCTCGACGTCGCGCGTGACTTCTTCGCGCTG…
196	FT56	4	wild				Hordeum spontaneum	WANA	Western Asia	Israel						ATGTTGCCTTACCACCCTAACCCTCACGGTTTCTGGATCTCCCGAGAACCGCCCGCGCAGACGCCAAACCCTGCCAGCAGCTTCTCCATGGCGCCTCCCGCGCATCAGGACCATCAGATTCAGCACTACGACCACTTCTTCCCGGGCCATGGCAACCAGTTCAACTCCGAGACGCTGGAGGCGGTGCTCAGGCCGCGTCCGCCGGCTCCTCCTCTGGCGGACATGCCGCCGGGGAACGGGCCAAGAACTGGCGCAGTGCAGGCCGCCGGCGCCGGACACGCGAGGGCGAGGAAGCGGCCGTTCAGGACGGACCGGCACAGCAAGATCCGGACGGCGCAGGGCGTCCGGGACCGCCGGATGCGGCTCTCCCTCGAGGTCGCGCGTGACTTCTTCGCGCTG…
197	FT566	1	wild				Hordeum spontaneum	CA	Central Asia	Turkmenistan						ATGTTGCCTTACCACCCTAACCCTCACGGTTTCTGGATCTCCCGAGAACCGCCCGCGCAGACGCCAAACCCTGCCAGCAGCTTCTCCATGGCGCCTCCCGCGCATCAGGACCATCAGATTCAGCACTACGACCACTTCTTCCCGGGCCATGGCAACCAGTTCAACTCCGAGACGCTGGAGGCGGTGCTCAGGCCGCGTCCGCCGGCTCCTCCTCTGGCGGACATGCCGCCGGGGAACGGGCCAAGAACTGGCGCAGTGCAGGCCGCCGGCGCCGGACACGCGAGGGCGAGGAAGCGGCCGTTCAGGACGGACCGGCACAGCAAGATCCGGACGGCGCAGGGCGTCCGGGACCGCCGGATGCGGCTCTCCCTCGACGTCGCGCGTGACTTCTTCGCGCTG…
198	FT567	1	wild				Hordeum spontaneum	CA	Central Asia	Turkmenistan						ATGTTGCCTTACCACCCTAACCCTCACGGTTTCTGGATCTCCCGAGAACCGCCCGCGCAGACGCCAAACCCTGCCAGCAGCTTCTCCATGGCGCCTCCCGCGCATCAGGACCATCAGATTCAGCACTACGACCACTTCTTCCCGGGCCATGGCAACCAGTTCAACTCCGAGACGCTGGAGGCGGTGCTCAGGCCGCGTCCGCCGGCTCCTCCTCTGGCGGACATGCCGCCGGGGAACGGGCCAAGAACTGGCGCAGTGCAGGCCGCCGGCGCCGGACACGCGAGGGCGAGGAAGCGGCCGTTCAGGACGGACCGGCACAGCAAGATCCGGACGGCGCAGGGCGTCCGGGACCGCCGGATGCGGCTCTCCCTCGACGTCGCGCGTGACTTCTTCGCGCTG…
199	FT568	1	wild				Hordeum spontaneum	SA	Southern Asia	Afghanistan						ATGTTGCCTTACCACCCTAACCCTCACGGTTTCTGGATCTCCCGAGAACCGCCCGCGCAGACGCCAAACCCTGCCAGCAGCTTCTCCATGGCGCCTCCCGCGCATCAGGACCATCAGATTCAGCACTACGACCACTTCTTCCCGGGCCATGGCAACCAGTTCAACTCCGAGACGCTGGAGGCGGTGCTCAGGCCGCGTCCGCCGGCTCCTCCTCTGGCGGACATGCCGCCGGGGAACGGGCCAAGAACTGGCGCAGTGCAGGCCGCCGGCGCCGGACACGCGAGGGCGAGGAAGCGGCCGTTCAGGACGGACCGGCACAGCAAGATCCGGACGGCGCAGGGCGTCCGGGACCGCCGGATGCGGCTCTCCCTCGACGTCGCGCGTGACTTCTTCGCGCTG…
200	FT572	7	wild				Hordeum spontaneum	WANA	Western Asia	Jordan						ATGTTGCCTTACCACCCTAACCCTCACGGTTTCTGGATCTCCCGAGAACCGCCCGCGCAGACGCCAAACCCTGCCAGCAGCTTCTCCATGGCGCCTCCCGCGCATCAGGACCATCAGATTCAGCACTACGACCACTTCTTCCCGGGCCATGGCAACCAGTTCAACTCCGAGACGCTGGAGGCGGTGCTCAGGCCGCGTCCGCCGGCTCCTCCTCTGGCGGACATGCCGCCGGGGAACGGGCCAAGAACTGGCGCAGTGCAGGCCGCCGGCGCCGGACACGCGAGGGCAAGGAAGCGGCCGTTCAGGACGGACCGGCACAGCAAGATCCGGACGGCGCAGGGCGTCCGGGACCGCCGGATGCGGCTCTCCCTCGACGTCGCGCGTGACTTCTTCGCGCTG…
201	FT578	1	wild				Hordeum spontaneum	WANA	Western Asia	Turkey						ATGTTGCCTTACCACCCTAACCCTCACGGTTTCTGGATCTCCCGAGAACCGCCCGCGCAGACGCCAAACCCTGCCAGCAGCTTCTCCATGGCGCCTCCCGCGCATCAGGACCATCAGATTCAGCACTACGACCACTTCTTCCCGGGCCATGGCAACCAGTTCAACTCCGAGACGCTGGAGGCGGTGCTCAGGCCGCGTCCGCCGGCTCCTCCTCTGGCGGACATGCCGCCGGGGAACGGGCCAAGAACTGGCGCAGTGCAGGCCGCCGGCGCCGGACACGCGAGGGCGAGGAAGCGGCCGTTCAGGACGGACCGGCACAGCAAGATCCGGACGGCGCAGGGCGTCCGGGACCGCCGGATGCGGCTCTCCCTCGACGTCGCGCGTGACTTCTTCGCGCTG…
202	FT582	1	wild				Hordeum spontaneum	WANA	Western Asia	Syria						ATGTTGCCTTACCACCCTAACCCTCACGGTTTCTGGATCTCCCGAGAACCGCCCGCGCAGACGCCAAACCCTGCCAGCAGCTTCTCCATGGCGCCTCCCGCGCATCAGGACCATCAGATTCAGCACTACGACCACTTCTTCCCGGGCCATGGCAACCAGTTCAACTCCGAGACGCTGGAGGCGGTGCTCAGGCCGCGTCCGCCGGCTCCTCCTCTGGCGGACATGCCGCCGGGGAACGGGCCAAGAACTGGCGCAGTGCAGGCCGCCGGCGCCGGACACGCGAGGGCGAGGAAGCGGCCGTTCAGGACGGACCGGCACAGCAAGATCCGGACGGCGCAGGGCGTCCGGGACCGCCGGATGCGGCTCTCCCTCGACGTCGCGCGTGACTTCTTCGCGCTG…
203	FT592	2	wild				Hordeum spontaneum	WANA	Western Asia	Syria						ATGTTGCCTTACCACCCTAACCCTCACGGTTTCTGGATCTCCCGAGAACCGCCCGCGCAGGCGCCAAACCCTGCCAGCAGCTTCTCCATGGCGCCTCCCGCGCATCAGGACCATCAGATTCAGCACTACGACCACTTCTTCCCGGGCCATGGCAACCAGTTCAACTCCGAGACGCTGGAGGCGGTGCTCAGGCCGCGTCCGCCGGCTCCTCCTCTGGCGGACATGCCGCCGGGGAACGGGCCAAGAACTGGCGCAGTGCAGGCCGCCGGCGCCGGACACGCGAGGGCGAGGAAGCGGCCGTTCAGGACGGACCGGCACAGCAAGATCCGGACGGCGCAGGGCGTCCGGGACCGCCGGATGCGGCTCTCCCTCGACGTCGCGCGTGACTTCTTCGCGCTG…
204	FT595	1	wild				Hordeum spontaneum	WANA	Western Asia	Iraq						ATGTTGCCTTACCACCCTAACCCTCACGGTTTCTGGATCTCCCGAGAACCGCCCGCGCAGACGCCAAACCCTGCCAGCAGCTTCTCCATGGCGCCTCCCGCGCATCAGGACCATCAGATTCAGCACTACGACCACTTCTTCCCGGGCCATGGCAACCAGTTCAACTCCGAGACGCTGGAGGCGGTGCTCAGGCCGCGTCCGCCGGCTCCTCCTCTGGCGGACATGCCGCCGGGGAACGGGCCAAGAACTGGCGCAGTGCAGGCCGCCGGCGCCGGACACGCGAGGGCGAGGAAGCGGCCGTTCAGGACGGACCGGCACAGCAAGATCCGGACGGCGCAGGGCGTCCGGGACCGCCGGATGCGGCTCTCCCTCGACGTCGCGCGTGACTTCTTCGCGCTG…
205	FT604	2	wild				Hordeum spontaneum	WANA	Western Asia	Iraq						ATGTTGCCTTACCACCCTAACCCTCACGGTTTCTGGATCTCCCGAGAACCGCCCGCGCAGGCGCCAAACCCTGCCAGCAGCTTCTCCATGGCGCCTCCCGCGCATCAGGACCATCAGATTCAGCACTACGACCACTTCTTCCCGGGCCATGGCAACCAGTTCAACTCCGAGACGCTGGAGGCGGTGCTCAGGCCGCGTCCGCCGGCTCCTCCTCTGGCGGACATGCCGCCGGGGAACGGGCCAAGAACTGGCGCAGTGCAGGCCGCCGGCGCCGGACACGCGAGGGCGAGGAAGCGGCCGTTCAGGACGGACCGGCACAGCAAGATCCGGACGGCGCAGGGCGTCCGGGACCGCCGGATGCGGCTCTCCCTCGACGTCGCGCGTGACTTCTTCGCGCTG…
206	FT611	1	wild				Hordeum spontaneum	SA	Southern Asia	Iran						ATGTTGCCTTACCACCCTAACCCTCACGGTTTCTGGATCTCCCGAGAACCGCCCGCGCAGACGCCAAACCCTGCCAGCAGCTTCTCCATGGCGCCTCCCGCGCATCAGGACCATCAGATTCAGCACTACGACCACTTCTTCCCGGGCCATGGCAACCAGTTCAACTCCGAGACGCTGGAGGCGGTGCTCAGGCCGCGTCCGCCGGCTCCTCCTCTGGCGGACATGCCGCCGGGGAACGGGCCAAGAACTGGCGCAGTGCAGGCCGCCGGCGCCGGACACGCGAGGGCGAGGAAGCGGCCGTTCAGGACGGACCGGCACAGCAAGATCCGGACGGCGCAGGGCGTCCGGGACCGCCGGATGCGGCTCTCCCTCGACGTCGCGCGTGACTTCTTCGCGCTG…
207	FT613	1	wild				Hordeum spontaneum	SA	Southern Asia	Iran						ATGTTGCCTTACCACCCTAACCCTCACGGTTTCTGGATCTCCCGAGAACCGCCCGCGCAGACGCCAAACCCTGCCAGCAGCTTCTCCATGGCGCCTCCCGCGCATCAGGACCATCAGATTCAGCACTACGACCACTTCTTCCCGGGCCATGGCAACCAGTTCAACTCCGAGACGCTGGAGGCGGTGCTCAGGCCGCGTCCGCCGGCTCCTCCTCTGGCGGACATGCCGCCGGGGAACGGGCCAAGAACTGGCGCAGTGCAGGCCGCCGGCGCCGGACACGCGAGGGCGAGGAAGCGGCCGTTCAGGACGGACCGGCACAGCAAGATCCGGACGGCGCAGGGCGTCCGGGACCGCCGGATGCGGCTCTCCCTCGACGTCGCGCGTGACTTCTTCGCGCTG…
208	FT616	1	wild				Hordeum spontaneum	SA	Southern Asia	Iran						ATGTTGCCTTACCACCCTAACCCTCACGGTTTCTGGATCTCCCGAGAACCGCCCGCGCAGACGCCAAACCCTGCCAGCAGCTTCTCCATGGCGCCTCCCGCGCATCAGGACCATCAGATTCAGCACTACGACCACTTCTTCCCGGGCCATGGCAACCAGTTCAACTCCGAGACGCTGGAGGCGGTGCTCAGGCCGCGTCCGCCGGCTCCTCCTCTGGCGGACATGCCGCCGGGGAACGGGCCAAGAACTGGCGCAGTGCAGGCCGCCGGCGCCGGACACGCGAGGGCGAGGAAGCGGCCGTTCAGGACGGACCGGCACAGCAAGATCCGGACGGCGCAGGGCGTCCGGGACCGCCGGATGCGGCTCTCCCTCGACGTCGCGCGTGACTTCTTCGCGCTG…
209	FT626	2	wild				Hordeum spontaneum	WANA	Western Asia	Jordan						ATGTTGCCTTACCACCCTAACCCTCACGGTTTCTGGATCTCCCGAGAACCGCCCGCGCAGGCGCCAAACCCTGCCAGCAGCTTCTCCATGGCGCCTCCCGCGCATCAGGACCATCAGATTCAGCACTACGACCACTTCTTCCCGGGCCATGGCAACCAGTTCAACTCCGAGACGCTGGAGGCGGTGCTCAGGCCGCGTCCGCCGGCTCCTCCTCTGGCGGACATGCCGCCGGGGAACGGGCCAAGAACTGGCGCAGTGCAGGCCGCCGGCGCCGGACACGCGAGGGCGAGGAAGCGGCCGTTCAGGACGGACCGGCACAGCAAGATCCGGACGGCGCAGGGCGTCCGGGACCGCCGGATGCGGCTCTCCCTCGACGTCGCGCGTGACTTCTTCGCGCTG…
210	FT627	1	wild				Hordeum spontaneum	WANA	Western Asia	Jordan						ATGTTGCCTTACCACCCTAACCCTCACGGTTTCTGGATCTCCCGAGAACCGCCCGCGCAGACGCCAAACCCTGCCAGCAGCTTCTCCATGGCGCCTCCCGCGCATCAGGACCATCAGATTCAGCACTACGACCACTTCTTCCCGGGCCATGGCAACCAGTTCAACTCCGAGACGCTGGAGGCGGTGCTCAGGCCGCGTCCGCCGGCTCCTCCTCTGGCGGACATGCCGCCGGGGAACGGGCCAAGAACTGGCGCAGTGCAGGCCGCCGGCGCCGGACACGCGAGGGCGAGGAAGCGGCCGTTCAGGACGGACCGGCACAGCAAGATCCGGACGGCGCAGGGCGTCCGGGACCGCCGGATGCGGCTCTCCCTCGACGTCGCGCGTGACTTCTTCGCGCTG…
211	FT628	3	wild				Hordeum spontaneum	WANA	Western Asia	Syria						ATGTTGCCTTACCACCCTAACCCTCACGGTTTCTGGATCTCCCGAGAACCGCCCGCGCAGACGCCAAACCCTGCCAGCAGCTTCTCCATGGCGCCTCCCGCGCATCAGGACCATCAGATTCAGCACTACGACCACTTCTTCCCGGGCCATGGCAACCAGTTCAACTCCGAGACGCTGGAGGCGGTGCTCAGGCCGCGTCCGCCGGCTCCTCCTCTGGCGGACATGCCGCCGGGGAACGGGCCAAGAACTGGCGCAGTGCAGGCCGCCGGCGCCGGACACGCGAGGGCGAGGAAGCGGCCGTTCAGGACGGACCGGCACAGCAAGATCCGGACGGCGCAGGGCGTCCGGGACCGCCGGATGCGGCTCTCCCTCGACGTCGCGCGTGACTTCTTCGCGCTG…
212	FT630	1	wild				Hordeum spontaneum	WANA	Western Asia	Lebanon						ATGTTGCCTTACCACCCTAACCCTCACGGTTTCTGGATCTCCCGAGAACCGCCCGCGCAGACGCCAAACCCTGCCAGCAGCTTCTCCATGGCGCCTCCCGCGCATCAGGACCATCAGATTCAGCACTACGACCACTTCTTCCCGGGCCATGGCAACCAGTTCAACTCCGAGACGCTGGAGGCGGTGCTCAGGCCGCGTCCGCCGGCTCCTCCTCTGGCGGACATGCCGCCGGGGAACGGGCCAAGAACTGGCGCAGTGCAGGCCGCCGGCGCCGGACACGCGAGGGCGAGGAAGCGGCCGTTCAGGACGGACCGGCACAGCAAGATCCGGACGGCGCAGGGCGTCCGGGACCGCCGGATGCGGCTCTCCCTCGACGTCGCGCGTGACTTCTTCGCGCTG…
213	FT631	1	wild				Hordeum spontaneum	WANA	Western Asia	Lebanon						ATGTTGCCTTACCACCCTAACCCTCACGGTTTCTGGATCTCCCGAGAACCGCCCGCGCAGACGCCAAACCCTGCCAGCAGCTTCTCCATGGCGCCTCCCGCGCATCAGGACCATCAGATTCAGCACTACGACCACTTCTTCCCGGGCCATGGCAACCAGTTCAACTCCGAGACGCTGGAGGCGGTGCTCAGGCCGCGTCCGCCGGCTCCTCCTCTGGCGGACATGCCGCCGGGGAACGGGCCAAGAACTGGCGCAGTGCAGGCCGCCGGCGCCGGACACGCGAGGGCGAGGAAGCGGCCGTTCAGGACGGACCGGCACAGCAAGATCCGGACGGCGCAGGGCGTCCGGGACCGCCGGATGCGGCTCTCCCTCGACGTCGCGCGTGACTTCTTCGCGCTG…
214	FT632	2	wild				Hordeum spontaneum	WANA	Western Asia	Syria						ATGTTGCCTTACCACCCTAACCCTCACGGTTTCTGGATCTCCCGAGAACCGCCCGCGCAGGCGCCAAACCCTGCCAGCAGCTTCTCCATGGCGCCTCCCGCGCATCAGGACCATCAGATTCAGCACTACGACCACTTCTTCCCGGGCCATGGCAACCAGTTCAACTCCGAGACGCTGGAGGCGGTGCTCAGGCCGCGTCCGCCGGCTCCTCCTCTGGCGGACATGCCGCCGGGGAACGGGCCAAGAACTGGCGCAGTGCAGGCCGCCGGCGCCGGACACGCGAGGGCGAGGAAGCGGCCGTTCAGGACGGACCGGCACAGCAAGATCCGGACGGCGCAGGGCGTCCGGGACCGCCGGATGCGGCTCTCCCTCGACGTCGCGCGTGACTTCTTCGCGCTG…
215	FT64	12	wild				Hordeum spontaneum	WANA	Western Asia	Israel						ATGTTGCCTTACCACCCTAACCCTCACGGTTTCTGGATCTCCCGAGAACCGCCCGCGCAGACGCCAAACCCTGCCAGCAGCTTCTCCATGGCGCCTCCCGCGCATCAGGACCATCAGATTCAGCACTACGACCACTTCTTCCCGGGCCATGGCAACCAGTTCAACTCCGAGACGCTGGAGGCGGTGCTCAGGCCGCGTCCGCCGGCTCCTCCTCTGGCGGACATGCCGCCGGGGAACGGGTCAAGAACTGGCGCAGTGCAGGCCGCCGGCGCCGGACACGCGAGGGCGAGGAAGCGGCCGTTCAGGACGGACCGGCACAGCAAGATCCGGACGGCGCAGGGCGTCCGGGACCGCCGGATGCGGCTCTCCCTCGACGTCGCGCGTGACTTCTTCGCGCTG…
216	FT643	11	wild				Hordeum spontaneum	WANA	Western Asia	Israel						ATGTTGCCTTACCACCCTAACCCTCACGGTTTCTGGATCTCCCGAGAACCGCCCGCGCAGACGCCAAACCCTGCCAGCAGCTTCTCCATGGCGCCTCCCGCGCATCAGGACCATCAGATTCAGCACTACGACCACTTCTTCCCGGGCCATGGCAACCAGTTCAACTCCGAGACGCTGGAGGCGGTGCTCAGGCCGCGTCCGCCGGCTCCTCCTCTGGCGGACATGCCGCCGGGGAACGGGCCAAGAACTGGCGCAGTGCAGGCCGCCGGCGCCGGACACGCGAGGGCGAGGAAGCGGCCGTTCAGGACGGACCGGCACAGCAAGATCCGGACGGCGCAGGGCGTCCGGGACCGCCGGATGCGGCTCTCCCTCGACGTCGCGCGTGACTTCTTCGCGCTG…
217	FT657	1	wild				Hordeum spontaneum	SA	Southern Asia	Iran						ATGTTGCCTTACCACCCTAACCCTCACGGTTTCTGGATCTCCCGAGAACCGCCCGCGCAGACGCCAAACCCTGCCAGCAGCTTCTCCATGGCGCCTCCCGCGCATCAGGACCATCAGATTCAGCACTACGACCACTTCTTCCCGGGCCATGGCAACCAGTTCAACTCCGAGACGCTGGAGGCGGTGCTCAGGCCGCGTCCGCCGGCTCCTCCTCTGGCGGACATGCCGCCGGGGAACGGGCCAAGAACTGGCGCAGTGCAGGCCGCCGGCGCCGGACACGCGAGGGCGAGGAAGCGGCCGTTCAGGACGGACCGGCACAGCAAGATCCGGACGGCGCAGGGCGTCCGGGACCGCCGGATGCGGCTCTCCCTCGACGTCGCGCGTGACTTCTTCGCGCTG…
218	FT658	1	wild				Hordeum spontaneum	WANA	Western Asia	Iraq						ATGTTGCCTTACCACCCTAACCCTCACGGTTTCTGGATCTCCCGAGAACCGCCCGCGCAGACGCCAAACCCTGCCAGCAGCTTCTCCATGGCGCCTCCCGCGCATCAGGACCATCAGATTCAGCACTACGACCACTTCTTCCCGGGCCATGGCAACCAGTTCAACTCCGAGACGCTGGAGGCGGTGCTCAGGCCGCGTCCGCCGGCTCCTCCTCTGGCGGACATGCCGCCGGGGAACGGGCCAAGAACTGGCGCAGTGCAGGCCGCCGGCGCCGGACACGCGAGGGCGAGGAAGCGGCCGTTCAGGACGGACCGGCACAGCAAGATCCGGACGGCGCAGGGCGTCCGGGACCGCCGGATGCGGCTCTCCCTCGACGTCGCGCGTGACTTCTTCGCGCTG…
219	FT660	1	wild				Hordeum spontaneum	SA	Southern Asia	Iran						ATGTTGCCTTACCACCCTAACCCTCACGGTTTCTGGATCTCCCGAGAACCGCCCGCGCAGACGCCAAACCCTGCCAGCAGCTTCTCCATGGCGCCTCCCGCGCATCAGGACCATCAGATTCAGCACTACGACCACTTCTTCCCGGGCCATGGCAACCAGTTCAACTCCGAGACGCTGGAGGCGGTGCTCAGGCCGCGTCCGCCGGCTCCTCCTCTGGCGGACATGCCGCCGGGGAACGGGCCAAGAACTGGCGCAGTGCAGGCCGCCGGCGCCGGACACGCGAGGGCGAGGAAGCGGCCGTTCAGGACGGACCGGCACAGCAAGATCCGGACGGCGCAGGGCGTCCGGGACCGCCGGATGCGGCTCTCCCTCGACGTCGCGCGTGACTTCTTCGCGCTG…
220	FT661	1	wild				Hordeum spontaneum	SA	Southern Asia	Iran						ATGTTGCCTTACCACCCTAACCCTCACGGTTTCTGGATCTCCCGAGAACCGCCCGCGCAGACGCCAAACCCTGCCAGCAGCTTCTCCATGGCGCCTCCCGCGCATCAGGACCATCAGATTCAGCACTACGACCACTTCTTCCCGGGCCATGGCAACCAGTTCAACTCCGAGACGCTGGAGGCGGTGCTCAGGCCGCGTCCGCCGGCTCCTCCTCTGGCGGACATGCCGCCGGGGAACGGGCCAAGAACTGGCGCAGTGCAGGCCGCCGGCGCCGGACACGCGAGGGCGAGGAAGCGGCCGTTCAGGACGGACCGGCACAGCAAGATCCGGACGGCGCAGGGCGTCCGGGACCGCCGGATGCGGCTCTCCCTCGACGTCGCGCGTGACTTCTTCGCGCTG…
221	FT670	10	wild				Hordeum spontaneum	WANA	Western Asia	Turkey						ATGTTGCCTTACCACCCTAACCCTCACGGTTTCTGGATCTCCCGAGAACCGCCCGCGCAGACGCCAAACCCTGCCAGCAGCTTCTCCATGGCGCCTCCCGCGCATCAGAACCATCAGATTCAGCACTACGACCACTTCTTCCCGGGCCATGGCAACCAGTTCAACTCCGAGACGCTGGAGGCGGTGCTCAGGCCGCGTCCGCCGGCTCCTCCTCTGGCGGACATGCCGCCGGGGAACGGGCCAAGAACTGGCGCAGTGCAGGCCGCCGGCGCCGGACACGCGAGGGCGAGGAAGCGGCCGTTCAGGACGGACCGGCACAGCAAGATCCGGACGGCGCAGGGCGTCCGGGACCGCCGGATGCGGCTCTCCCTCGACGTCGCGCGTGACTTCTTCGCGCTG…
222	FT671	9	wild				Hordeum spontaneum	WANA	Western Asia	Lebanon						ATGTTGCCTTACCACCCTAACCCTCACGGTTTCTGGATCTCCCGAGAACCGCCCGCGCAGACGCCAAACCCTGCCAGCAGCTTCTCCATGGCGCCTCCCGCGCATCAGGACCATCAGATTCAGCACTACGACCACTTCTTCCCGGGCCATGGCAACCAGTTCAACTCCGAGACGCTGGAGGCGGTGCTCAGGCCGCGTCCGCCGGCTCCTCCTCTGGCGGACATGCCGCCGGGTAACGGGCCAAGAACTGGCGCAGTGCAGGCCGCCGGCGCCGGACACGCGAGGGCGAGGAAGCGGCCGTTCAGGACGGACCGGCACAGCAAGATCCGGACGGCGCAGGGCGTCCGGGACCGCCGGATGCGGCTCTCCCTCGACGTCGCGCGTGACTTCTTCGCGCTG…
223	FT730	1	wild				Hordeum spontaneum	WANA	Western Asia	Turkey						ATGTTGCCTTACCACCCTAACCCTCACGGTTTCTGGATCTCCCGAGAACCGCCCGCGCAGACGCCAAACCCTGCCAGCAGCTTCTCCATGGCGCCTCCCGCGCATCAGGACCATCAGATTCAGCACTACGACCACTTCTTCCCGGGCCATGGCAACCAGTTCAACTCCGAGACGCTGGAGGCGGTGCTCAGGCCGCGTCCGCCGGCTCCTCCTCTGGCGGACATGCCGCCGGGGAACGGGCCAAGAACTGGCGCAGTGCAGGCCGCCGGCGCCGGACACGCGAGGGCGAGGAAGCGGCCGTTCAGGACGGACCGGCACAGCAAGATCCGGACGGCGCAGGGCGTCCGGGACCGCCGGATGCGGCTCTCCCTCGACGTCGCGCGTGACTTCTTCGCGCTG…
224	FT731	1	wild				Hordeum spontaneum	WANA	Western Asia	Turkey						ATGTTGCCTTACCACCCTAACCCTCACGGTTTCTGGATCTCCCGAGAACCGCCCGCGCAGACGCCAAACCCTGCCAGCAGCTTCTCCATGGCGCCTCCCGCGCATCAGGACCATCAGATTCAGCACTACGACCACTTCTTCCCGGGCCATGGCAACCAGTTCAACTCCGAGACGCTGGAGGCGGTGCTCAGGCCGCGTCCGCCGGCTCCTCCTCTGGCGGACATGCCGCCGGGGAACGGGCCAAGAACTGGCGCAGTGCAGGCCGCCGGCGCCGGACACGCGAGGGCGAGGAAGCGGCCGTTCAGGACGGACCGGCACAGCAAGATCCGGACGGCGCAGGGCGTCCGGGACCGCCGGATGCGGCTCTCCCTCGACGTCGCGCGTGACTTCTTCGCGCTG…
225	FT733	1	wild				Hordeum spontaneum	WANA	Western Asia	Turkey						ATGTTGCCTTACCACCCTAACCCTCACGGTTTCTGGATCTCCCGAGAACCGCCCGCGCAGACGCCAAACCCTGCCAGCAGCTTCTCCATGGCGCCTCCCGCGCATCAGGACCATCAGATTCAGCACTACGACCACTTCTTCCCGGGCCATGGCAACCAGTTCAACTCCGAGACGCTGGAGGCGGTGCTCAGGCCGCGTCCGCCGGCTCCTCCTCTGGCGGACATGCCGCCGGGGAACGGGCCAAGAACTGGCGCAGTGCAGGCCGCCGGCGCCGGACACGCGAGGGCGAGGAAGCGGCCGTTCAGGACGGACCGGCACAGCAAGATCCGGACGGCGCAGGGCGTCCGGGACCGCCGGATGCGGCTCTCCCTCGACGTCGCGCGTGACTTCTTCGCGCTG…
226	FT735	1	wild				Hordeum spontaneum	WANA	Western Asia	Turkey						ATGTTGCCTTACCACCCTAACCCTCACGGTTTCTGGATCTCCCGAGAACCGCCCGCGCAGACGCCAAACCCTGCCAGCAGCTTCTCCATGGCGCCTCCCGCGCATCAGGACCATCAGATTCAGCACTACGACCACTTCTTCCCGGGCCATGGCAACCAGTTCAACTCCGAGACGCTGGAGGCGGTGCTCAGGCCGCGTCCGCCGGCTCCTCCTCTGGCGGACATGCCGCCGGGGAACGGGCCAAGAACTGGCGCAGTGCAGGCCGCCGGCGCCGGACACGCGAGGGCGAGGAAGCGGCCGTTCAGGACGGACCGGCACAGCAAGATCCGGACGGCGCAGGGCGTCCGGGACCGCCGGATGCGGCTCTCCCTCGACGTCGCGCGTGACTTCTTCGCGCTG…
227	FT746	1	wild				Hordeum spontaneum	WANA	Western Asia	Turkey						ATGTTGCCTTACCACCCTAACCCTCACGGTTTCTGGATCTCCCGAGAACCGCCCGCGCAGACGCCAAACCCTGCCAGCAGCTTCTCCATGGCGCCTCCCGCGCATCAGGACCATCAGATTCAGCACTACGACCACTTCTTCCCGGGCCATGGCAACCAGTTCAACTCCGAGACGCTGGAGGCGGTGCTCAGGCCGCGTCCGCCGGCTCCTCCTCTGGCGGACATGCCGCCGGGGAACGGGCCAAGAACTGGCGCAGTGCAGGCCGCCGGCGCCGGACACGCGAGGGCGAGGAAGCGGCCGTTCAGGACGGACCGGCACAGCAAGATCCGGACGGCGCAGGGCGTCCGGGACCGCCGGATGCGGCTCTCCCTCGACGTCGCGCGTGACTTCTTCGCGCTG…
228	FT747	1	wild				Hordeum spontaneum	WANA	Western Asia	Turkey						ATGTTGCCTTACCACCCTAACCCTCACGGTTTCTGGATCTCCCGAGAACCGCCCGCGCAGACGCCAAACCCTGCCAGCAGCTTCTCCATGGCGCCTCCCGCGCATCAGGACCATCAGATTCAGCACTACGACCACTTCTTCCCGGGCCATGGCAACCAGTTCAACTCCGAGACGCTGGAGGCGGTGCTCAGGCCGCGTCCGCCGGCTCCTCCTCTGGCGGACATGCCGCCGGGGAACGGGCCAAGAACTGGCGCAGTGCAGGCCGCCGGCGCCGGACACGCGAGGGCGAGGAAGCGGCCGTTCAGGACGGACCGGCACAGCAAGATCCGGACGGCGCAGGGCGTCCGGGACCGCCGGATGCGGCTCTCCCTCGACGTCGCGCGTGACTTCTTCGCGCTG…
229	FT748	1	wild				Hordeum spontaneum	WANA	Western Asia	Turkey						ATGTTGCCTTACCACCCTAACCCTCACGGTTTCTGGATCTCCCGAGAACCGCCCGCGCAGACGCCAAACCCTGCCAGCAGCTTCTCCATGGCGCCTCCCGCGCATCAGGACCATCAGATTCAGCACTACGACCACTTCTTCCCGGGCCATGGCAACCAGTTCAACTCCGAGACGCTGGAGGCGGTGCTCAGGCCGCGTCCGCCGGCTCCTCCTCTGGCGGACATGCCGCCGGGGAACGGGCCAAGAACTGGCGCAGTGCAGGCCGCCGGCGCCGGACACGCGAGGGCGAGGAAGCGGCCGTTCAGGACGGACCGGCACAGCAAGATCCGGACGGCGCAGGGCGTCCGGGACCGCCGGATGCGGCTCTCCCTCGACGTCGCGCGTGACTTCTTCGCGCTG…
230	FT75	1	wild				Hordeum spontaneum	WANA	Western Asia	Israel						ATGTTGCCTTACCACCCTAACCCTCACGGTTTCTGGATCTCCCGAGAACCGCCCGCGCAGACGCCAAACCCTGCCAGCAGCTTCTCCATGGCGCCTCCCGCGCATCAGGACCATCAGATTCAGCACTACGACCACTTCTTCCCGGGCCATGGCAACCAGTTCAACTCCGAGACGCTGGAGGCGGTGCTCAGGCCGCGTCCGCCGGCTCCTCCTCTGGCGGACATGCCGCCGGGGAACGGGCCAAGAACTGGCGCAGTGCAGGCCGCCGGCGCCGGACACGCGAGGGCGAGGAAGCGGCCGTTCAGGACGGACCGGCACAGCAAGATCCGGACGGCGCAGGGCGTCCGGGACCGCCGGATGCGGCTCTCCCTCGACGTCGCGCGTGACTTCTTCGCGCTG…
231	FT754	1	wild				Hordeum spontaneum	WANA	Western Asia	Turkey						ATGTTGCCTTACCACCCTAACCCTCACGGTTTCTGGATCTCCCGAGAACCGCCCGCGCAGACGCCAAACCCTGCCAGCAGCTTCTCCATGGCGCCTCCCGCGCATCAGGACCATCAGATTCAGCACTACGACCACTTCTTCCCGGGCCATGGCAACCAGTTCAACTCCGAGACGCTGGAGGCGGTGCTCAGGCCGCGTCCGCCGGCTCCTCCTCTGGCGGACATGCCGCCGGGGAACGGGCCAAGAACTGGCGCAGTGCAGGCCGCCGGCGCCGGACACGCGAGGGCGAGGAAGCGGCCGTTCAGGACGGACCGGCACAGCAAGATCCGGACGGCGCAGGGCGTCCGGGACCGCCGGATGCGGCTCTCCCTCGACGTCGCGCGTGACTTCTTCGCGCTG…
232	FT873	1	wild				Hordeum spontaneum	CA	Central Asia	Uzbekistan						ATGTTGCCTTACCACCCTAACCCTCACGGTTTCTGGATCTCCCGAGAACCGCCCGCGCAGACGCCAAACCCTGCCAGCAGCTTCTCCATGGCGCCTCCCGCGCATCAGGACCATCAGATTCAGCACTACGACCACTTCTTCCCGGGCCATGGCAACCAGTTCAACTCCGAGACGCTGGAGGCGGTGCTCAGGCCGCGTCCGCCGGCTCCTCCTCTGGCGGACATGCCGCCGGGGAACGGGCCAAGAACTGGCGCAGTGCAGGCCGCCGGCGCCGGACACGCGAGGGCGAGGAAGCGGCCGTTCAGGACGGACCGGCACAGCAAGATCCGGACGGCGCAGGGCGTCCGGGACCGCCGGATGCGGCTCTCCCTCGACGTCGCGCGTGACTTCTTCGCGCTG…
233	FT875	1	wild				Hordeum spontaneum	CA	Central Asia	Uzbekistan						ATGTTGCCTTACCACCCTAACCCTCACGGTTTCTGGATCTCCCGAGAACCGCCCGCGCAGACGCCAAACCCTGCCAGCAGCTTCTCCATGGCGCCTCCCGCGCATCAGGACCATCAGATTCAGCACTACGACCACTTCTTCCCGGGCCATGGCAACCAGTTCAACTCCGAGACGCTGGAGGCGGTGCTCAGGCCGCGTCCGCCGGCTCCTCCTCTGGCGGACATGCCGCCGGGGAACGGGCCAAGAACTGGCGCAGTGCAGGCCGCCGGCGCCGGACACGCGAGGGCGAGGAAGCGGCCGTTCAGGACGGACCGGCACAGCAAGATCCGGACGGCGCAGGGCGTCCGGGACCGCCGGATGCGGCTCTCCCTCGACGTCGCGCGTGACTTCTTCGCGCTG…
234	FT878	1	wild				Hordeum spontaneum	SA	Southern Asia	Iran						ATGTTGCCTTACCACCCTAACCCTCACGGTTTCTGGATCTCCCGAGAACCGCCCGCGCAGACGCCAAACCCTGCCAGCAGCTTCTCCATGGCGCCTCCCGCGCATCAGGACCATCAGATTCAGCACTACGACCACTTCTTCCCGGGCCATGGCAACCAGTTCAACTCCGAGACGCTGGAGGCGGTGCTCAGGCCGCGTCCGCCGGCTCCTCCTCTGGCGGACATGCCGCCGGGGAACGGGCCAAGAACTGGCGCAGTGCAGGCCGCCGGCGCCGGACACGCGAGGGCGAGGAAGCGGCCGTTCAGGACGGACCGGCACAGCAAGATCCGGACGGCGCAGGGCGTCCGGGACCGCCGGATGCGGCTCTCCCTCGACGTCGCGCGTGACTTCTTCGCGCTG…
235	FT879	1	wild				Hordeum spontaneum	SA	Southern Asia	Iran						ATGTTGCCTTACCACCCTAACCCTCACGGTTTCTGGATCTCCCGAGAACCGCCCGCGCAGACGCCAAACCCTGCCAGCAGCTTCTCCATGGCGCCTCCCGCGCATCAGGACCATCAGATTCAGCACTACGACCACTTCTTCCCGGGCCATGGCAACCAGTTCAACTCCGAGACGCTGGAGGCGGTGCTCAGGCCGCGTCCGCCGGCTCCTCCTCTGGCGGACATGCCGCCGGGGAACGGGCCAAGAACTGGCGCAGTGCAGGCCGCCGGCGCCGGACACGCGAGGGCGAGGAAGCGGCCGTTCAGGACGGACCGGCACAGCAAGATCCGGACGGCGCAGGGCGTCCGGGACCGCCGGATGCGGCTCTCCCTCGACGTCGCGCGTGACTTCTTCGCGCTG…
236	FT880	1	wild				Hordeum spontaneum	SA	Southern Asia	Iran						ATGTTGCCTTACCACCCTAACCCTCACGGTTTCTGGATCTCCCGAGAACCGCCCGCGCAGACGCCAAACCCTGCCAGCAGCTTCTCCATGGCGCCTCCCGCGCATCAGGACCATCAGATTCAGCACTACGACCACTTCTTCCCGGGCCATGGCAACCAGTTCAACTCCGAGACGCTGGAGGCGGTGCTCAGGCCGCGTCCGCCGGCTCCTCCTCTGGCGGACATGCCGCCGGGGAACGGGCCAAGAACTGGCGCAGTGCAGGCCGCCGGCGCCGGACACGCGAGGGCGAGGAAGCGGCCGTTCAGGACGGACCGGCACAGCAAGATCCGGACGGCGCAGGGCGTCCGGGACCGCCGGATGCGGCTCTCCCTCGACGTCGCGCGTGACTTCTTCGCGCTG…
