# Supplementary material for: COMPOSITUM 1 contributes to the architectural simplification of barley inflorescence via meristem identity signals
Source: Nat Commun. 2020 Oct 12;11:5138. doi: 10.1038/s41467-020-18890-y (PMC7550572; doi:10.1038/s41467-020-18890-y)
Supplement: Supplementary file 8 — Source data [file 41467_2020_18890_MOESM8_ESM.zip › SourceData/SourceData_SupFig4.xlsx]

## Sheet: Tiller number at harvest
M4.15104	M4. 4406	M4. 2598	cv. Barke
40	21	26	24
18	31	41	17
17	30	39	17
21	-	41	24
16	24	43	39
11	15	41	23
13	-	-	12
13	34	31	17
15	26	37	14
16	42	53	23
44	14	57	13
14	15	52	12
12	18	36	11
12	15	28	17
15	25	35	21

## Sheet: Spike number at harvest
M4.15104	M4. 4406	M4. 2598	cv. Barke
37	15	19	22
13	24	22	11
15	28	20	15
16	-	24	15
12	16	29	28
11	24	31	16
13	-	-	12
12	26	23	13
12	25	27	12
12	32	39	20
32	12	35	12
16	14	32	13
9	15	20	10
12	13	23	14
15	17	21	18
