# Supplementary material for: COMPOSITUM 1 contributes to the architectural simplification of barley inflorescence via meristem identity signals
Source: Nat Commun. 2020 Oct 12;11:5138. doi: 10.1038/s41467-020-18890-y (PMC7550572; doi:10.1038/s41467-020-18890-y)
Supplement: Supplementary file 8 — Source data [file 41467_2020_18890_MOESM8_ESM.zip › SourceData/SourceData_SupTables2-3.xlsx]

## Sheet: BranchAngle_SupTable2
SourceData_SupTables2
Branch ID (pl; plant)	Angle	Average per plant			Branch ID (pl; plant)	Angle	Average per plant		Branch ID (pl; plant)	Angle	Average per plant
ARS180_pl1_node1_br1.zvi	2.21	4.29143			ARS137_pl1_node2_br1.zvi	19.74	14.5744		Wt_4_pl1_node1_br1.zvi	5.33	15.325
ARS180_pl1_node2_br1.zvi	3.21				ARS137_pl1_node2_br2.zvi	19.97			Wt_4_pl1_node2_br1.zvi	22.63
ARS180_pl1_node2_br2.zvi	6.38				ARS137_pl1_node2_br3.zvi	30.66			Wt_4_pl1_node2_br2.zvi	13.08
ARS180_pl1_node2_br3.zvi	6.76				ARS137_pl1_node2_br4.zvi	13.73			Wt_4_pl1_node2_br3.zvi	17.39
ARS180_pl1_node2_br4.zvi	2.75				ARS137_pl1_node3_br1.zvi	5.07			Wt_4_pl1_node2_br4.zvi	15.69
ARS180_pl1_node3_br1.zvi	4.2				ARS137_pl1_node3_br2.zvi	8.08			Wt_4_pl1_node2_br5.zvi	15.45
ARS180_pl1_node3_br2.zvi	4.53				ARS137_pl1_node3_br3.zvi	16.39			Wt_4_pl1_node2_br6.zvi	13.39
ARS180_pl3_node1_br1.zvi	8.97	7.16545			ARS137_pl1_node4_br1.zvi	9.33			Wt_4_pl1_node3_br1.zvi	20.83
ARS180_pl3_node2_br1.zvi	6.66				ARS137_pl1_node4_br2.zvi	8.2			Wt_4_pl1_node3_br2.zvi	13.98
ARS180_pl3_node2_br2.zvi	5.96				ARS137_pl2_node1_br1.zvi	16.37	17.485		Wt_4_pl1_node3_br3.zvi	15.48
ARS180_pl3_node2_br3.zvi	5.86				ARS137_pl2_node2_br1.zvi	23.68			Wt_4_pl2_node2_br3.zvi	7.96	8.98
ARS180_pl3_node2_br4.zvi	4.31				ARS137_pl2_node2_br2.zvi	25.51			Wt_4_pl2_node1_br1.zvi	5.33
ARS180_pl3_node2_br5.zvi	6.43				ARS137_pl2_node2_br3.zvi	9.08			Wt_4_pl2_node2_br1.zvi	13.65
ARS180_pl3_node2_br6.zvi	13.41				ARS137_pl2_node2_br4.zvi	16.77			Wt_4_pl2_node2_br2.zvi	-
ARS180_pl3_node3_br1.zvi	10.09				ARS137_pl2_node2_br5.zvi	13.5			Wt_4_pl4_node1_br1.zvi	5.33	7.00545
ARS180_pl3_node3_br2.zvi	5.71				ARS137_pl7_node1_br1.zvi	27.42	26.2844		Wt_4_pl4_node2_br1.zvi	16.04
ARS180_pl3_node3_br3.zvi	6.02				ARS137_pl7_node1_br2.zvi	28.35			Wt_4_pl4_node2_br2.zvi	10.52
ARS180_pl3_node3_br4.zvi	5.4				ARS137_pl7_node1_br3.zvi	31.28			Wt_4_pl4_node2_br3.zvi	3.82
ARS180_pl4_node1_br1.zvi	5.75	4.99105			ARS137_pl7_node2_br1.zvi	-			Wt_4_pl4_node2_br4.zvi	4.4
ARS180_pl4_node2_br1.zvi	6.91				ARS137_pl7_node2_br2.zvi	27.76			Wt_4_pl4_node3_br1.zvi	7.46
ARS180_pl4_node2_br2.zvi	2.12				ARS137_pl7_node2_br3.zvi	21.71			Wt_4_pl4_node3_br2.zvi	6.77
ARS180_pl4_node2_br3.zvi	6.8				ARS137_pl7_node3_br1.zvi	23.35			Wt_4_pl4_node3_br3.zvi	4.07
ARS180_pl4_node2_br4.zvi	4.19				ARS137_pl7_node3_br2.zvi	-			Wt_4_pl4_node3_br4.zvi	4.63
ARS180_pl4_node2_br5.zvi	3.25				ARS137_pl7_node3_br3.zvi	23.3			Wt_4_pl4_node3_br5.zvi	-
ARS180_pl4_node2_br6.zvi	4.27				ARS137_pl7_node3_br4.zvi	23.89			Wt_4_pl4_node3_br6.zvi	9.15
ARS180_pl4_node3_br1.zvi	4.58				ARS137_pl7_node3_br5.zvi	29.5			Wt_4_pl4_node3_br7.zvi	4.87
ARS180_pl4_node3_br2.zvi	7.95				ARS137_pl8_node1_br1.zvi	1.39	5.33		Wt_4_pl5_node1_br1.zvi	3.26	10.4763
ARS180_pl4_node3_br3.zvi	5.93				ARS137_pl8_node1_br2.zvi	4.23			Wt_4_pl5_node2_br1.zvi	12.08
ARS180_pl4_node3_br4.zvi	4.78				ARS137_pl8_node1_br3.zvi	6.14			Wt_4_pl5_node2_br2.zvi	12.46
ARS180_pl4_node3_br5.zvi	4				ARS137_pl8_node2_br1.zvi	7.51			Wt_4_pl5_node2_br3.zvi	10.21
ARS180_pl4_node3_br6.zvi	4.19				ARS137_pl8_node2_br2.zvi	6.68			Wt_4_pl5_node2_br4.zvi	5.97
ARS180_pl5_node1_br1.zvi	3.15	3.24375			ARS137_pl8_node2_br3.zvi	6.56			Wt_4_pl5_node2_br5.zvi	12.3
ARS180_pl5_node2_br1.zvi	5.26				ARS137_pl8_node2_br4.zvi	4.8			Wt_4_pl5_node3_br1.zvi	7.4
ARS180_pl5_node2_br2.zvi	2.07				ARS137_pl16_node1_br1.zvi	11.7	14.0567		Wt_4_pl5_node3_br2.zvi	20.13
ARS180_pl5_node2_br3.zvi	4.5				ARS137_pl16_node2_br1.zvi	9.7			Wt_4_pl6_node1_br1.zvi	5.35	12.2686
ARS180_pl5_node3_br1.zvi	1.38				ARS137_pl16_node2_br3.zvi	10			Wt_4_pl6_node2_br1.zvi	8.93
ARS180_pl5_node3_br2.zvi	3.86				ARS137_pl16_node2_br4.zvi	-			Wt_4_pl6_node2_br2.zvi	11.2
ARS180_pl5_node3_br3.zvi	5.05				ARS137_pl16_node3_br1.zvi	17.61			Wt_4_pl6_node2_br3.zvi	16.71
ARS180_pl5_node3_br4.zvi	0.68				ARS137_pl16_node3_br2.zvi	11.71			Wt_4_pl6_node2_br4.zvi	8.37
ARS180_pl6_node1_br1.zvi	2.85	3.37167			ARS137_pl16_node3_br3.zvi	15.75			Wt_4_pl6_node3_br1.zvi	19.35
ARS180_pl6_node1_br2.zvi	7.33				ARS137_pl16_node3_br4.zvi	17.07			Wt_4_pl6_node3_br2.zvi	15.97
ARS180_pl6_node2_br1.zvi	3.38				ARS137_pl16_node3_br5.zvi	10.84				10.9472
ARS180_pl6_node2_br2.zvi	4.53				ARS137_pl16_node3_br6.zvi	22.13
ARS180_pl6_node2_br3.zvi	2.53					15.9115
ARS180_pl6_node2_br4.zvi	2.55
ARS180_pl6_node3_br1.zvi	2.6
ARS180_pl6_node3_br2.zvi	3.09
ARS180_pl6_node3_br3.zvi	2.78
ARS180_pl6_node3_br4.zvi	3.28
ARS180_pl6_node3_br5.zvi	2.29
ARS180_pl6_node3_br6.zvi	3.25
ARS180_pl15_node1_br1.zvi	5.46	7.05455
ARS180_pl15_node2_br1.zvi	2.6
ARS180_pl15_node2_br2.zvi	3.98
ARS180_pl15_node2_br3.zvi	5.95
ARS180_pl15_node3_br1.zvi	5.37
ARS180_pl15_node3_br2.zvi	7.07
ARS180_pl15_node3_br3.zvi	12.5
ARS180_pl15_node3_br4.zvi	7.52
ARS180_pl15_node3_br5.zvi	16.05
ARS180_pl15_node3_br6.zvi	6.97
ARS180_pl15_node3_br7.zvi	4.13
ARS180_pl16_node3_br6.zvi	4.83	5.82769
ARS180_pl16_node3_br5.zvi	2.96
ARS180_pl16_node3_br4.zvi	4.91
ARS180_pl16_node3_br3.zvi	4.47
ARS180_pl16_node3_br2.zvi	9.34
ARS180_pl16_node3_br1.zvi	3.81
ARS180_pl16_node2_br6.zvi	3.33
ARS180_pl16_node2_br5.zvi	2.28
ARS180_pl16_node2_br4.zvi	17.21
ARS180_pl16_node2_br3.zvi	6.96
ARS180_pl16_node2_br2.zvi	4.47
ARS180_pl16_node2_br1.zvi	3.77
ARS180_pl16_node1_br1.zvi	7.42
	5.24467

## Sheet: BranchNumber_SupTable3
SourceData_SupTables3
No	Family ID	Plant ID	No of nodes	No of P.branch_node 1	No of P.branch_node 2	No of P.branch_node 3	No of P.branch_node 4	No of P.branch_node 5	No of P.branch_node 6	No of P.branch_node 7	No of P.branch_node 8	No of P.branch_node 9	No of P.branch_node 10	No of P.branch_node 11	No of P.branch_node 12	No of P.branch_node 13	No of P.branch_node 14	No of P.branch_node 15	No of P.branch_node 16	No of P.branch_node 17	No of P.branch_node average_first 10 nodes
1	ARS137	ARS137 pl.4	17	4	6	5	1	8	6	8	6	8	6	6	1	6	6	11	8	4	5.8
2	ARS137	ARS137 pl.19	11	1	4	6	7	6	4	5	6	9	5	2							5.3
2	ARS137	ARS137 pl.19	10	6	1	2	3	1	2	4	4	4	4								3.1
3	ARS137	ARS137 pl.11	11	1	5	6	5	6	4	5	3	4	5	5							4.4
3	ARS137	ARS137 pl.13	13	1	4	5	5	6	4	3	5	6	6	6	4	4					4.5
4	ARS137	ARS137 pl.8	13	8	2	4	5	3	4	4	4	4	4	4	3	3					4.2
5	ARS137	ARS137 pl.9	9	0	2	5	2	4	4	5	5	4									3.44444								AVERAGE
6	ARS137	ARS137 pl.6	12	5	5	3	5	5	4	4	8	4	4	3	3						4.7							Family ID	No of nodes	No of P.branch per node_first 10
																												ARS137	12	4.43056
	ARS180	ARS180 pl.19	10	4	3	2	5	3	4	4	4	4	4								3.7							ARS180	11.5714	4.31429
0	ARS180	ARS180 pl.2	12	3	5	4	4	9	5	7	4	3	3	2	3						4.7							Wt_BT623	10.1429	5.13333
1	ARS180	ARS180 pl.12	11	1	5	5	9	5	6	6	5	6	6	6							5.4
2	ARS180	ARS180 pl.3	10	1	3	2	4	6	6	7	4	4	5								4.2								Family ID	t test (to Wt)
3	ARS180	ARS180 pl.8	12	5	2	7	4	5	5	4	6	5	6	2	3						4.9								ARS137	0.0873803
4	ARS180	ARS180 pl.9	11	1	2	4	3	2	4	4	4	4	8	5							3.6								ARS180	0.0388687
5	ARS180	ARS180 pl.5	13	1	5	3	5	5	3	4	5	5	5	7	3	3					4.1
6	ARS180	ARS180 pl.6	12	1	3	3	3	3	2	4	4	3	7	4	6						3.3
1	Wt_BT623	BT623 pl.4	9	7	6	8	4	4	6	6	5	6									5.77778
2	Wt_BT624	BT623 pl.3	10	1	6	6	2	3	5	7	7	6	8								5.1
3	Wt_BT625	BT623 pl.1	11	1	5	6	2	3	4	7	5	7	5	1							4.5
4	Wt_BT626	BT623 pl.7	11	8	5	4	4		4	4	4	4	4	4	8						4.55556
5	Wt_BT627	BT623 pl.2	10	6	7	4	7	5	5	6	3	6	6								5.5
6	Wt_BT628	BT623 pl.8	9	7	8	4	4	4	4	5	7	6									5.44444
7	Wt_BT629	BT623 pl.5	11	7	8	4	4	4	5	6	6	5	8	5							5.7
	considered to calculate No of P.branch per node, thus the first 10 nodes
		P. branch: Primary branch
				Node: refers to the rachis area where whorls of branches emerge.
